# Supplementary material for: Declaration of local chemical eradication of the Argentine ant: Bayesian estimation with a multinomial-mixture model
Source: Sci Rep. 2017 Jun 13;7:3389. doi: 10.1038/s41598-017-03516-z (PMC5469785; doi:10.1038/s41598-017-03516-z)
Supplement: Supplementary file 2 — Supplementary data [file 41598_2017_3516_MOESM2_ESM.csv]

time	site	unit	point	chem	hold	temp	abundance
2012_3	Jonan	Jonan I 1	1	1	1	8.6	9
2012_4	Jonan	Jonan I 1	1	1	1	13.8	11
2012_5	Jonan	Jonan I 1	1	1	1	18.9	5
2012_6	Jonan	Jonan I 1	1	1	1	20.7	0
2012_7	Jonan	Jonan I 1	1	1	1	25.4	3
2012_8	Jonan	Jonan I 1	1	1	1	28.5	1
2012_9	Jonan	Jonan I 1	1	1	1	25.8	0
2012_10	Jonan	Jonan I 1	1	1	1	19.1	1
2012_11	Jonan	Jonan I 1	1	1	1	12.8	0
2012_12	Jonan	Jonan I 1	1	0	1	7.5	1
2013_1	Jonan	Jonan I 1	1	0	1	5.6	1
2013_2	Jonan	Jonan I 1	1	1	1	5.9	1
2013_3	Jonan	Jonan I 1	1	1	1	11.6	0
2013_4	Jonan	Jonan I 1	1	1	1	14.7	0
2013_5	Jonan	Jonan I 1	1	1	1	19	1
2013_6	Jonan	Jonan I 1	1	1	1	22.1	0
2013_7	Jonan	Jonan I 1	1	1	1	26.3	0
2013_8	Jonan	Jonan I 1	1	1	1	28.6	0
2013_9	Jonan	Jonan I 1	1	1	1	24.6	0
2013_10	Jonan	Jonan I 1	1	1	1	19.6	0
2013_11	Jonan	Jonan I 1	1	1	1	13.6	0
2013_12	Jonan	Jonan I 1	1	0	1	8.4	0
2014_1	Jonan	Jonan I 1	1	0	1	6.5	0
2014_2	Jonan	Jonan I 1	1	0	1	5.9	0
2014_3	Jonan	Jonan I 1	1	1	1	10	0
2014_4	Jonan	Jonan I 1	1	1	1	14.3	0
2014_5	Jonan	Jonan I 1	1	1	1	19.6	0
2014_6	Jonan	Jonan I 1	1	1	1	22.6	0
2014_7	Jonan	Jonan I 1	1	0	1	25.9	0
2014_8	Jonan	Jonan I 1	1	0	1	27.1	0
2014_9	Jonan	Jonan I 1	1	0	1	22.7	0
2014_10	Jonan	Jonan I 1	1	0	1	18.8	0
2014_11	Jonan	Jonan I 1	1	0	1	14.4	0
2014_12	Jonan	Jonan I 1	1	0	1	7.8	0
2015_1	Jonan	Jonan I 1	1	0	1	6.6	0
2015_2	Jonan	Jonan I 1	1	0	1	6.4	0
2015_3	Jonan	Jonan I 1	1	0	1	10.4	0
2015_4	Jonan	Jonan I 1	1	0	1	14.5	0
2015_5	Jonan	Jonan I 1	1	0	1	20.8	0
2015_6	Jonan	Jonan I 1	1	0	1	22.1	0
2015_7	Jonan	Jonan I 1	1	0	1	26.1	0
2015_8	Jonan	Jonan I 1	1	0	1	26.8	0
2015_9	Jonan	Jonan I 1	1	0	1	23	0
2015_10	Jonan	Jonan I 1	1	0	1	19	0
2015_11	Jonan	Jonan I 1	1	0	1	15	0
2015_12	Jonan	Jonan I 1	1	0	1	10.5	0
2016_1	Jonan	Jonan I 1	1	0	1	7	0
2016_2	Jonan	Jonan I 1	1	0	1	7.8	0
2016_3	Jonan	Jonan I 1	1	0	1	10.4	0
2016_4	Jonan	Jonan I 1	1	0	0	15.6	0
2016_5	Jonan	Jonan I 1	1	0	0	20.1	0
2016_6	Jonan	Jonan I 1	1	0	0	22.5	0
2016_7	Jonan	Jonan I 1	1	0	0	25.3	0
2016_8	Jonan	Jonan I 1	1	0	0	27.4	0
2016_9	Jonan	Jonan I 1	1	0	0	24.8	0
2016_10	Jonan	Jonan I 1	1	0	0	19.5	0
2016_11	Jonan	Jonan I 1	1	0	0	12.5	0
2016_12	Jonan	Jonan I 1	1	0	0	10	0
2017_1	Jonan	Jonan I 1	1	0	0	6.9	0
2012_3	Jonan	Jonan I 2	2	1	1	8.6	11
2012_4	Jonan	Jonan I 2	2	1	1	13.8	7
2012_5	Jonan	Jonan I 2	2	1	1	18.9	47
2012_6	Jonan	Jonan I 2	2	1	1	20.7	52
2012_7	Jonan	Jonan I 2	2	1	1	25.4	7
2012_8	Jonan	Jonan I 2	2	1	1	28.5	1
2012_9	Jonan	Jonan I 2	2	1	1	25.8	4
2012_10	Jonan	Jonan I 2	2	1	1	19.1	1
2012_11	Jonan	Jonan I 2	2	1	1	12.8	1
2012_12	Jonan	Jonan I 2	2	0	1	7.5	0
2013_1	Jonan	Jonan I 2	2	0	1	5.6	0
2013_2	Jonan	Jonan I 2	2	1	1	5.9	0
2013_3	Jonan	Jonan I 2	2	1	1	11.6	0
2013_4	Jonan	Jonan I 2	2	1	1	14.7	0
2013_5	Jonan	Jonan I 2	2	1	1	19	2
2013_6	Jonan	Jonan I 2	2	1	1	22.1	0
2013_7	Jonan	Jonan I 2	2	1	1	26.3	0
2013_8	Jonan	Jonan I 2	2	1	1	28.6	0
2013_9	Jonan	Jonan I 2	2	1	1	24.6	0
2013_10	Jonan	Jonan I 2	2	1	1	19.6	0
2013_11	Jonan	Jonan I 2	2	1	1	13.6	0
2013_12	Jonan	Jonan I 2	2	0	1	8.4	0
2014_1	Jonan	Jonan I 2	2	0	1	6.5	0
2014_2	Jonan	Jonan I 2	2	0	1	5.9	0
2014_3	Jonan	Jonan I 2	2	1	1	10	0
2014_4	Jonan	Jonan I 2	2	1	1	14.3	0
2014_5	Jonan	Jonan I 2	2	1	1	19.6	0
2014_6	Jonan	Jonan I 2	2	1	1	22.6	0
2014_7	Jonan	Jonan I 2	2	0	1	25.9	0
2014_8	Jonan	Jonan I 2	2	0	1	27.1	0
2014_9	Jonan	Jonan I 2	2	0	1	22.7	0
2014_10	Jonan	Jonan I 2	2	0	1	18.8	0
2014_11	Jonan	Jonan I 2	2	0	1	14.4	0
2014_12	Jonan	Jonan I 2	2	0	1	7.8	0
2015_1	Jonan	Jonan I 2	2	0	1	6.6	0
2015_2	Jonan	Jonan I 2	2	0	1	6.4	0
2015_3	Jonan	Jonan I 2	2	0	1	10.4	0
2015_4	Jonan	Jonan I 2	2	0	1	14.5	0
2015_5	Jonan	Jonan I 2	2	0	1	20.8	0
2015_6	Jonan	Jonan I 2	2	0	1	22.1	0
2015_7	Jonan	Jonan I 2	2	0	1	26.1	0
2015_8	Jonan	Jonan I 2	2	0	1	26.8	0
2015_9	Jonan	Jonan I 2	2	0	1	23	0
2015_10	Jonan	Jonan I 2	2	0	1	19	0
2015_11	Jonan	Jonan I 2	2	0	1	15	0
2015_12	Jonan	Jonan I 2	2	0	1	10.5	0
2016_1	Jonan	Jonan I 2	2	0	1	7	0
2016_2	Jonan	Jonan I 2	2	0	1	7.8	0
2016_3	Jonan	Jonan I 2	2	0	1	10.4	0
2016_4	Jonan	Jonan I 2	2	0	0	15.6	0
2016_5	Jonan	Jonan I 2	2	0	0	20.1	0
2016_6	Jonan	Jonan I 2	2	0	0	22.5	0
2016_7	Jonan	Jonan I 2	2	0	0	25.3	0
2016_8	Jonan	Jonan I 2	2	0	0	27.4	0
2016_9	Jonan	Jonan I 2	2	0	0	24.8	0
2016_10	Jonan	Jonan I 2	2	0	0	19.5	0
2016_11	Jonan	Jonan I 2	2	0	0	12.5	0
2016_12	Jonan	Jonan I 2	2	0	0	10	0
2017_1	Jonan	Jonan I 2	2	0	0	6.9	0
2012_3	Jonan	Jonan I 3	3	1	1	8.6	3
2012_4	Jonan	Jonan I 3	3	1	1	13.8	25
2012_5	Jonan	Jonan I 3	3	1	1	18.9	19
2012_6	Jonan	Jonan I 3	3	1	1	20.7	3
2012_7	Jonan	Jonan I 3	3	1	1	25.4	2
2012_8	Jonan	Jonan I 3	3	1	1	28.5	3
2012_9	Jonan	Jonan I 3	3	1	1	25.8	0
2012_10	Jonan	Jonan I 3	3	1	1	19.1	3
2012_11	Jonan	Jonan I 3	3	1	1	12.8	0
2012_12	Jonan	Jonan I 3	3	0	1	7.5	0
2013_1	Jonan	Jonan I 3	3	0	1	5.6	0
2013_2	Jonan	Jonan I 3	3	1	1	5.9	0
2013_3	Jonan	Jonan I 3	3	1	1	11.6	0
2013_4	Jonan	Jonan I 3	3	1	1	14.7	0
2013_5	Jonan	Jonan I 3	3	1	1	19	1
2013_6	Jonan	Jonan I 3	3	1	1	22.1	1
2013_7	Jonan	Jonan I 3	3	1	1	26.3	0
2013_8	Jonan	Jonan I 3	3	1	1	28.6	1
2013_9	Jonan	Jonan I 3	3	1	1	24.6	0
2013_10	Jonan	Jonan I 3	3	1	1	19.6	2
2013_11	Jonan	Jonan I 3	3	1	1	13.6	0
2013_12	Jonan	Jonan I 3	3	0	1	8.4	1
2014_1	Jonan	Jonan I 3	3	0	1	6.5	0
2014_2	Jonan	Jonan I 3	3	0	1	5.9	0
2014_3	Jonan	Jonan I 3	3	1	1	10	0
2014_4	Jonan	Jonan I 3	3	1	1	14.3	0
2014_5	Jonan	Jonan I 3	3	1	1	19.6	0
2014_6	Jonan	Jonan I 3	3	1	1	22.6	0
2014_7	Jonan	Jonan I 3	3	0	1	25.9	0
2014_8	Jonan	Jonan I 3	3	0	1	27.1	0
2014_9	Jonan	Jonan I 3	3	0	1	22.7	0
2014_10	Jonan	Jonan I 3	3	0	1	18.8	0
2014_11	Jonan	Jonan I 3	3	0	1	14.4	0
2014_12	Jonan	Jonan I 3	3	0	1	7.8	0
2015_1	Jonan	Jonan I 3	3	0	1	6.6	0
2015_2	Jonan	Jonan I 3	3	0	1	6.4	0
2015_3	Jonan	Jonan I 3	3	0	1	10.4	0
2015_4	Jonan	Jonan I 3	3	0	1	14.5	0
2015_5	Jonan	Jonan I 3	3	0	1	20.8	0
2015_6	Jonan	Jonan I 3	3	0	1	22.1	0
2015_7	Jonan	Jonan I 3	3	0	1	26.1	0
2015_8	Jonan	Jonan I 3	3	0	1	26.8	0
2015_9	Jonan	Jonan I 3	3	0	1	23	0
2015_10	Jonan	Jonan I 3	3	0	1	19	0
2015_11	Jonan	Jonan I 3	3	0	1	15	0
2015_12	Jonan	Jonan I 3	3	0	1	10.5	0
2016_1	Jonan	Jonan I 3	3	0	1	7	0
2016_2	Jonan	Jonan I 3	3	0	1	7.8	0
2016_3	Jonan	Jonan I 3	3	0	1	10.4	0
2016_4	Jonan	Jonan I 3	3	0	0	15.6	0
2016_5	Jonan	Jonan I 3	3	0	0	20.1	0
2016_6	Jonan	Jonan I 3	3	0	0	22.5	0
2016_7	Jonan	Jonan I 3	3	0	0	25.3	0
2016_8	Jonan	Jonan I 3	3	0	0	27.4	0
2016_9	Jonan	Jonan I 3	3	0	0	24.8	0
2016_10	Jonan	Jonan I 3	3	0	0	19.5	0
2016_11	Jonan	Jonan I 3	3	0	0	12.5	0
2016_12	Jonan	Jonan I 3	3	0	0	10	0
2017_1	Jonan	Jonan I 3	3	0	0	6.9	0
2012_3	Jonan	Jonan I 4	4	1	1	8.6	5
2012_4	Jonan	Jonan I 4	4	1	1	13.8	3
2012_5	Jonan	Jonan I 4	4	1	1	18.9	7
2012_6	Jonan	Jonan I 4	4	1	1	20.7	3
2012_7	Jonan	Jonan I 4	4	1	1	25.4	3
2012_8	Jonan	Jonan I 4	4	1	1	28.5	2
2012_9	Jonan	Jonan I 4	4	1	1	25.8	2
2012_10	Jonan	Jonan I 4	4	1	1	19.1	0
2012_11	Jonan	Jonan I 4	4	1	1	12.8	0
2012_12	Jonan	Jonan I 4	4	0	1	7.5	0
2013_1	Jonan	Jonan I 4	4	0	1	5.6	0
2013_2	Jonan	Jonan I 4	4	1	1	5.9	0
2013_3	Jonan	Jonan I 4	4	1	1	11.6	0
2013_4	Jonan	Jonan I 4	4	1	1	14.7	0
2013_5	Jonan	Jonan I 4	4	1	1	19	0
2013_6	Jonan	Jonan I 4	4	1	1	22.1	0
2013_7	Jonan	Jonan I 4	4	1	1	26.3	0
2013_8	Jonan	Jonan I 4	4	1	1	28.6	0
2013_9	Jonan	Jonan I 4	4	1	1	24.6	1
2013_10	Jonan	Jonan I 4	4	1	1	19.6	0
2013_11	Jonan	Jonan I 4	4	1	1	13.6	0
2013_12	Jonan	Jonan I 4	4	0	1	8.4	0
2014_1	Jonan	Jonan I 4	4	0	1	6.5	0
2014_2	Jonan	Jonan I 4	4	0	1	5.9	0
2014_3	Jonan	Jonan I 4	4	1	1	10	0
2014_4	Jonan	Jonan I 4	4	1	1	14.3	0
2014_5	Jonan	Jonan I 4	4	1	1	19.6	0
2014_6	Jonan	Jonan I 4	4	1	1	22.6	0
2014_7	Jonan	Jonan I 4	4	0	1	25.9	0
2014_8	Jonan	Jonan I 4	4	0	1	27.1	0
2014_9	Jonan	Jonan I 4	4	0	1	22.7	0
2014_10	Jonan	Jonan I 4	4	0	1	18.8	0
2014_11	Jonan	Jonan I 4	4	0	1	14.4	0
2014_12	Jonan	Jonan I 4	4	0	1	7.8	0
2015_1	Jonan	Jonan I 4	4	0	1	6.6	0
2015_2	Jonan	Jonan I 4	4	0	1	6.4	0
2015_3	Jonan	Jonan I 4	4	0	1	10.4	0
2015_4	Jonan	Jonan I 4	4	0	1	14.5	0
2015_5	Jonan	Jonan I 4	4	0	1	20.8	0
2015_6	Jonan	Jonan I 4	4	0	1	22.1	0
2015_7	Jonan	Jonan I 4	4	0	1	26.1	0
2015_8	Jonan	Jonan I 4	4	0	1	26.8	0
2015_9	Jonan	Jonan I 4	4	0	1	23	0
2015_10	Jonan	Jonan I 4	4	0	1	19	0
2015_11	Jonan	Jonan I 4	4	0	1	15	0
2015_12	Jonan	Jonan I 4	4	0	1	10.5	0
2016_1	Jonan	Jonan I 4	4	0	1	7	0
2016_2	Jonan	Jonan I 4	4	0	1	7.8	0
2016_3	Jonan	Jonan I 4	4	0	1	10.4	0
2016_4	Jonan	Jonan I 4	4	0	0	15.6	0
2016_5	Jonan	Jonan I 4	4	0	0	20.1	0
2016_6	Jonan	Jonan I 4	4	0	0	22.5	0
2016_7	Jonan	Jonan I 4	4	0	0	25.3	0
2016_8	Jonan	Jonan I 4	4	0	0	27.4	0
2016_9	Jonan	Jonan I 4	4	0	0	24.8	0
2016_10	Jonan	Jonan I 4	4	0	0	19.5	0
2016_11	Jonan	Jonan I 4	4	0	0	12.5	0
2016_12	Jonan	Jonan I 4	4	0	0	10	0
2017_1	Jonan	Jonan I 4	4	0	0	6.9	0
2012_3	Jonan	Jonan I 5	5	1	1	8.6	170
2012_4	Jonan	Jonan I 5	5	1	1	13.8	157
2012_5	Jonan	Jonan I 5	5	1	1	18.9	166
2012_6	Jonan	Jonan I 5	5	1	1	20.7	50
2012_7	Jonan	Jonan I 5	5	1	1	25.4	1
2012_8	Jonan	Jonan I 5	5	1	1	28.5	2
2012_9	Jonan	Jonan I 5	5	1	1	25.8	5
2012_10	Jonan	Jonan I 5	5	1	1	19.1	9
2012_11	Jonan	Jonan I 5	5	1	1	12.8	0
2012_12	Jonan	Jonan I 5	5	0	1	7.5	1
2013_1	Jonan	Jonan I 5	5	0	1	5.6	1
2013_2	Jonan	Jonan I 5	5	1	1	5.9	0
2013_3	Jonan	Jonan I 5	5	1	1	11.6	0
2013_4	Jonan	Jonan I 5	5	1	1	14.7	0
2013_5	Jonan	Jonan I 5	5	1	1	19	0
2013_6	Jonan	Jonan I 5	5	1	1	22.1	0
2013_7	Jonan	Jonan I 5	5	1	1	26.3	0
2013_8	Jonan	Jonan I 5	5	1	1	28.6	0
2013_9	Jonan	Jonan I 5	5	1	1	24.6	0
2013_10	Jonan	Jonan I 5	5	1	1	19.6	0
2013_11	Jonan	Jonan I 5	5	1	1	13.6	0
2013_12	Jonan	Jonan I 5	5	0	1	8.4	0
2014_1	Jonan	Jonan I 5	5	0	1	6.5	0
2014_2	Jonan	Jonan I 5	5	0	1	5.9	0
2014_3	Jonan	Jonan I 5	5	1	1	10	0
2014_4	Jonan	Jonan I 5	5	1	1	14.3	0
2014_5	Jonan	Jonan I 5	5	1	1	19.6	0
2014_6	Jonan	Jonan I 5	5	1	1	22.6	0
2014_7	Jonan	Jonan I 5	5	0	1	25.9	0
2014_8	Jonan	Jonan I 5	5	0	1	27.1	0
2014_9	Jonan	Jonan I 5	5	0	1	22.7	0
2014_10	Jonan	Jonan I 5	5	0	1	18.8	0
2014_11	Jonan	Jonan I 5	5	0	1	14.4	0
2014_12	Jonan	Jonan I 5	5	0	1	7.8	0
2015_1	Jonan	Jonan I 5	5	0	1	6.6	0
2015_2	Jonan	Jonan I 5	5	0	1	6.4	0
2015_3	Jonan	Jonan I 5	5	0	1	10.4	0
2015_4	Jonan	Jonan I 5	5	0	1	14.5	0
2015_5	Jonan	Jonan I 5	5	0	1	20.8	0
2015_6	Jonan	Jonan I 5	5	0	1	22.1	0
2015_7	Jonan	Jonan I 5	5	0	1	26.1	0
2015_8	Jonan	Jonan I 5	5	0	0	26.8	0
2015_9	Jonan	Jonan I 5	5	0	1	23	0
2015_10	Jonan	Jonan I 5	5	0	1	19	0
2015_11	Jonan	Jonan I 5	5	0	1	15	0
2015_12	Jonan	Jonan I 5	5	0	1	10.5	0
2016_1	Jonan	Jonan I 5	5	0	1	7	0
2016_2	Jonan	Jonan I 5	5	0	1	7.8	0
2016_3	Jonan	Jonan I 5	5	0	1	10.4	0
2016_4	Jonan	Jonan I 5	5	0	0	15.6	0
2016_5	Jonan	Jonan I 5	5	0	0	20.1	0
2016_6	Jonan	Jonan I 5	5	0	0	22.5	0
2016_7	Jonan	Jonan I 5	5	0	0	25.3	0
2016_8	Jonan	Jonan I 5	5	0	0	27.4	0
2016_9	Jonan	Jonan I 5	5	0	0	24.8	0
2016_10	Jonan	Jonan I 5	5	0	0	19.5	0
2016_11	Jonan	Jonan I 5	5	0	0	12.5	0
2016_12	Jonan	Jonan I 5	5	0	0	10	0
2017_1	Jonan	Jonan I 5	5	0	0	6.9	0
2012_3	Jonan	Jonan I 6	6	1	1	8.6	171
2012_4	Jonan	Jonan I 6	6	1	1	13.8	58
2012_5	Jonan	Jonan I 6	6	1	1	18.9	125
2012_6	Jonan	Jonan I 6	6	1	1	20.7	26
2012_7	Jonan	Jonan I 6	6	1	1	25.4	9
2012_8	Jonan	Jonan I 6	6	1	1	28.5	7
2012_9	Jonan	Jonan I 6	6	1	1	25.8	6
2012_10	Jonan	Jonan I 6	6	1	1	19.1	1
2012_11	Jonan	Jonan I 6	6	1	1	12.8	0
2012_12	Jonan	Jonan I 6	6	0	1	7.5	1
2013_1	Jonan	Jonan I 6	6	0	1	5.6	3
2013_2	Jonan	Jonan I 6	6	1	1	5.9	1
2013_3	Jonan	Jonan I 6	6	1	1	11.6	0
2013_4	Jonan	Jonan I 6	6	1	1	14.7	0
2013_5	Jonan	Jonan I 6	6	1	1	19	0
2013_6	Jonan	Jonan I 6	6	1	1	22.1	0
2013_7	Jonan	Jonan I 6	6	1	1	26.3	0
2013_8	Jonan	Jonan I 6	6	1	1	28.6	0
2013_9	Jonan	Jonan I 6	6	1	1	24.6	0
2013_10	Jonan	Jonan I 6	6	1	1	19.6	0
2013_11	Jonan	Jonan I 6	6	1	1	13.6	0
2013_12	Jonan	Jonan I 6	6	0	1	8.4	0
2014_1	Jonan	Jonan I 6	6	0	1	6.5	0
2014_2	Jonan	Jonan I 6	6	0	1	5.9	0
2014_3	Jonan	Jonan I 6	6	1	1	10	0
2014_4	Jonan	Jonan I 6	6	1	1	14.3	0
2014_5	Jonan	Jonan I 6	6	1	1	19.6	0
2014_6	Jonan	Jonan I 6	6	1	1	22.6	0
2014_7	Jonan	Jonan I 6	6	0	1	25.9	0
2014_8	Jonan	Jonan I 6	6	0	1	27.1	0
2014_9	Jonan	Jonan I 6	6	0	1	22.7	0
2014_10	Jonan	Jonan I 6	6	0	1	18.8	0
2014_11	Jonan	Jonan I 6	6	0	1	14.4	0
2014_12	Jonan	Jonan I 6	6	0	1	7.8	0
2015_1	Jonan	Jonan I 6	6	0	1	6.6	0
2015_2	Jonan	Jonan I 6	6	0	1	6.4	0
2015_3	Jonan	Jonan I 6	6	0	1	10.4	0
2015_4	Jonan	Jonan I 6	6	0	1	14.5	0
2015_5	Jonan	Jonan I 6	6	0	1	20.8	0
2015_6	Jonan	Jonan I 6	6	0	1	22.1	0
2015_7	Jonan	Jonan I 6	6	0	1	26.1	0
2015_8	Jonan	Jonan I 6	6	0	1	26.8	0
2015_9	Jonan	Jonan I 6	6	0	1	23	0
2015_10	Jonan	Jonan I 6	6	0	1	19	0
2015_11	Jonan	Jonan I 6	6	0	1	15	0
2015_12	Jonan	Jonan I 6	6	0	1	10.5	0
2016_1	Jonan	Jonan I 6	6	0	1	7	0
2016_2	Jonan	Jonan I 6	6	0	1	7.8	0
2016_3	Jonan	Jonan I 6	6	0	1	10.4	0
2016_4	Jonan	Jonan I 6	6	0	0	15.6	0
2016_5	Jonan	Jonan I 6	6	0	0	20.1	0
2016_6	Jonan	Jonan I 6	6	0	0	22.5	0
2016_7	Jonan	Jonan I 6	6	0	0	25.3	0
2016_8	Jonan	Jonan I 6	6	0	0	27.4	0
2016_9	Jonan	Jonan I 6	6	0	0	24.8	0
2016_10	Jonan	Jonan I 6	6	0	0	19.5	0
2016_11	Jonan	Jonan I 6	6	0	0	12.5	0
2016_12	Jonan	Jonan I 6	6	0	0	10	0
2017_1	Jonan	Jonan I 6	6	0	0	6.9	0
2012_3	Jonan	Jonan I 7	7	1	1	8.6	24
2012_4	Jonan	Jonan I 7	7	1	1	13.8	96
2012_5	Jonan	Jonan I 7	7	1	1	18.9	12
2012_6	Jonan	Jonan I 7	7	1	1	20.7	159
2012_7	Jonan	Jonan I 7	7	1	1	25.4	12
2012_8	Jonan	Jonan I 7	7	1	1	28.5	3
2012_9	Jonan	Jonan I 7	7	1	1	25.8	91
2012_10	Jonan	Jonan I 7	7	1	1	19.1	107
2012_11	Jonan	Jonan I 7	7	1	1	12.8	22
2012_12	Jonan	Jonan I 7	7	0	1	7.5	5
2013_1	Jonan	Jonan I 7	7	0	1	5.6	2
2013_2	Jonan	Jonan I 7	7	1	1	5.9	0
2013_3	Jonan	Jonan I 7	7	1	1	11.6	0
2013_4	Jonan	Jonan I 7	7	1	1	14.7	0
2013_5	Jonan	Jonan I 7	7	1	1	19	0
2013_6	Jonan	Jonan I 7	7	1	1	22.1	0
2013_7	Jonan	Jonan I 7	7	1	1	26.3	0
2013_8	Jonan	Jonan I 7	7	1	1	28.6	0
2013_9	Jonan	Jonan I 7	7	1	1	24.6	0
2013_10	Jonan	Jonan I 7	7	1	1	19.6	0
2013_11	Jonan	Jonan I 7	7	1	1	13.6	0
2013_12	Jonan	Jonan I 7	7	0	1	8.4	0
2014_1	Jonan	Jonan I 7	7	0	1	6.5	0
2014_2	Jonan	Jonan I 7	7	0	1	5.9	0
2014_3	Jonan	Jonan I 7	7	1	1	10	0
2014_4	Jonan	Jonan I 7	7	1	1	14.3	0
2014_5	Jonan	Jonan I 7	7	1	1	19.6	0
2014_6	Jonan	Jonan I 7	7	1	1	22.6	0
2014_7	Jonan	Jonan I 7	7	0	1	25.9	0
2014_8	Jonan	Jonan I 7	7	0	1	27.1	0
2014_9	Jonan	Jonan I 7	7	0	1	22.7	0
2014_10	Jonan	Jonan I 7	7	0	1	18.8	0
2014_11	Jonan	Jonan I 7	7	0	1	14.4	0
2014_12	Jonan	Jonan I 7	7	0	1	7.8	0
2015_1	Jonan	Jonan I 7	7	0	1	6.6	0
2015_2	Jonan	Jonan I 7	7	0	1	6.4	0
2015_3	Jonan	Jonan I 7	7	0	1	10.4	0
2015_4	Jonan	Jonan I 7	7	0	1	14.5	0
2015_5	Jonan	Jonan I 7	7	0	1	20.8	0
2015_6	Jonan	Jonan I 7	7	0	1	22.1	0
2015_7	Jonan	Jonan I 7	7	0	1	26.1	0
2015_8	Jonan	Jonan I 7	7	0	1	26.8	0
2015_9	Jonan	Jonan I 7	7	0	1	23	0
2015_10	Jonan	Jonan I 7	7	0	1	19	0
2015_11	Jonan	Jonan I 7	7	0	1	15	0
2015_12	Jonan	Jonan I 7	7	0	1	10.5	0
2016_1	Jonan	Jonan I 7	7	0	1	7	0
2016_2	Jonan	Jonan I 7	7	0	1	7.8	0
2016_3	Jonan	Jonan I 7	7	0	1	10.4	0
2016_4	Jonan	Jonan I 7	7	0	0	15.6	0
2016_5	Jonan	Jonan I 7	7	0	0	20.1	0
2016_6	Jonan	Jonan I 7	7	0	0	22.5	0
2016_7	Jonan	Jonan I 7	7	0	0	25.3	0
2016_8	Jonan	Jonan I 7	7	0	0	27.4	0
2016_9	Jonan	Jonan I 7	7	0	0	24.8	0
2016_10	Jonan	Jonan I 7	7	0	0	19.5	0
2016_11	Jonan	Jonan I 7	7	0	0	12.5	0
2016_12	Jonan	Jonan I 7	7	0	0	10	0
2017_1	Jonan	Jonan I 7	7	0	0	6.9	0
2012_3	Jonan	Jonan I 8	8	1	1	8.6	9
2012_4	Jonan	Jonan I 8	8	1	1	13.8	12
2012_5	Jonan	Jonan I 8	8	1	1	18.9	6
2012_6	Jonan	Jonan I 8	8	1	1	20.7	1
2012_7	Jonan	Jonan I 8	8	1	1	25.4	1
2012_8	Jonan	Jonan I 8	8	1	1	28.5	8
2012_9	Jonan	Jonan I 8	8	1	1	25.8	1
2012_10	Jonan	Jonan I 8	8	1	1	19.1	0
2012_11	Jonan	Jonan I 8	8	1	1	12.8	1
2012_12	Jonan	Jonan I 8	8	0	1	7.5	0
2013_1	Jonan	Jonan I 8	8	0	1	5.6	0
2013_2	Jonan	Jonan I 8	8	1	1	5.9	0
2013_3	Jonan	Jonan I 8	8	1	1	11.6	0
2013_4	Jonan	Jonan I 8	8	1	1	14.7	0
2013_5	Jonan	Jonan I 8	8	1	1	19	0
2013_6	Jonan	Jonan I 8	8	1	1	22.1	0
2013_7	Jonan	Jonan I 8	8	1	1	26.3	0
2013_8	Jonan	Jonan I 8	8	1	1	28.6	0
2013_9	Jonan	Jonan I 8	8	1	1	24.6	0
2013_10	Jonan	Jonan I 8	8	1	1	19.6	0
2013_11	Jonan	Jonan I 8	8	1	1	13.6	0
2013_12	Jonan	Jonan I 8	8	0	1	8.4	0
2014_1	Jonan	Jonan I 8	8	0	1	6.5	0
2014_2	Jonan	Jonan I 8	8	0	1	5.9	0
2014_3	Jonan	Jonan I 8	8	1	1	10	0
2014_4	Jonan	Jonan I 8	8	1	1	14.3	0
2014_5	Jonan	Jonan I 8	8	1	1	19.6	0
2014_6	Jonan	Jonan I 8	8	1	1	22.6	0
2014_7	Jonan	Jonan I 8	8	0	1	25.9	0
2014_8	Jonan	Jonan I 8	8	0	1	27.1	0
2014_9	Jonan	Jonan I 8	8	0	1	22.7	0
2014_10	Jonan	Jonan I 8	8	0	1	18.8	0
2014_11	Jonan	Jonan I 8	8	0	1	14.4	0
2014_12	Jonan	Jonan I 8	8	0	1	7.8	0
2015_1	Jonan	Jonan I 8	8	0	1	6.6	0
2015_2	Jonan	Jonan I 8	8	0	1	6.4	0
2015_3	Jonan	Jonan I 8	8	0	1	10.4	0
2015_4	Jonan	Jonan I 8	8	0	1	14.5	0
2015_5	Jonan	Jonan I 8	8	0	1	20.8	0
2015_6	Jonan	Jonan I 8	8	0	1	22.1	0
2015_7	Jonan	Jonan I 8	8	0	1	26.1	0
2015_8	Jonan	Jonan I 8	8	0	1	26.8	0
2015_9	Jonan	Jonan I 8	8	0	1	23	0
2015_10	Jonan	Jonan I 8	8	0	1	19	0
2015_11	Jonan	Jonan I 8	8	0	1	15	0
2015_12	Jonan	Jonan I 8	8	0	1	10.5	0
2016_1	Jonan	Jonan I 8	8	0	1	7	0
2016_2	Jonan	Jonan I 8	8	0	1	7.8	0
2016_3	Jonan	Jonan I 8	8	0	1	10.4	0
2016_4	Jonan	Jonan I 8	8	0	0	15.6	0
2016_5	Jonan	Jonan I 8	8	0	0	20.1	0
2016_6	Jonan	Jonan I 8	8	0	0	22.5	0
2016_7	Jonan	Jonan I 8	8	0	0	25.3	0
2016_8	Jonan	Jonan I 8	8	0	0	27.4	0
2016_9	Jonan	Jonan I 8	8	0	0	24.8	0
2016_10	Jonan	Jonan I 8	8	0	0	19.5	0
2016_11	Jonan	Jonan I 8	8	0	0	12.5	0
2016_12	Jonan	Jonan I 8	8	0	0	10	0
2017_1	Jonan	Jonan I 8	8	0	0	6.9	0
2011_5	Jonan	Jonan II 1	9	1	1	18.2	0
2011_6	Jonan	Jonan II 1	9	1	1	22.2	1
2011_7	Jonan	Jonan II 1	9	1	1	26.8	0
2011_8	Jonan	Jonan II 1	9	1	1	27.3	1
2011_9	Jonan	Jonan II 1	9	1	1	25	3
2011_10	Jonan	Jonan II 1	9	1	0	19.3	0
2011_11	Jonan	Jonan II 1	9	1	1	15	0
2011_12	Jonan	Jonan II 1	9	1	1	7.8	0
2012_1	Jonan	Jonan II 1	9	1	1	5	0
2012_2	Jonan	Jonan II 1	9	0	1	5.4	0
2012_3	Jonan	Jonan II 1	9	1	1	8.6	0
2012_4	Jonan	Jonan II 1	9	1	1	13.8	0
2012_5	Jonan	Jonan II 1	9	1	1	18.9	0
2012_6	Jonan	Jonan II 1	9	1	0	20.7	0
2012_7	Jonan	Jonan II 1	9	1	1	25.4	0
2012_8	Jonan	Jonan II 1	9	1	1	28.5	0
2012_9	Jonan	Jonan II 1	9	1	1	25.8	0
2012_10	Jonan	Jonan II 1	9	1	1	19.1	0
2012_11	Jonan	Jonan II 1	9	1	1	12.8	0
2012_12	Jonan	Jonan II 1	9	0	1	7.5	0
2013_1	Jonan	Jonan II 1	9	0	1	5.6	0
2013_2	Jonan	Jonan II 1	9	0	1	5.9	0
2013_3	Jonan	Jonan II 1	9	0	1	11.6	0
2013_4	Jonan	Jonan II 1	9	1	1	14.7	0
2013_5	Jonan	Jonan II 1	9	1	1	19	0
2013_6	Jonan	Jonan II 1	9	1	1	22.1	0
2013_7	Jonan	Jonan II 1	9	1	1	26.3	0
2013_8	Jonan	Jonan II 1	9	1	1	28.6	0
2013_9	Jonan	Jonan II 1	9	1	1	24.6	0
2013_10	Jonan	Jonan II 1	9	1	1	19.6	0
2013_11	Jonan	Jonan II 1	9	1	1	13.6	0
2013_12	Jonan	Jonan II 1	9	0	1	8.4	0
2014_1	Jonan	Jonan II 1	9	0	1	6.5	0
2014_2	Jonan	Jonan II 1	9	0	1	5.9	0
2014_3	Jonan	Jonan II 1	9	0	1	10	0
2014_4	Jonan	Jonan II 1	9	0	1	14.3	0
2014_5	Jonan	Jonan II 1	9	0	1	19.6	0
2014_6	Jonan	Jonan II 1	9	0	1	22.6	0
2014_7	Jonan	Jonan II 1	9	0	1	25.9	0
2014_8	Jonan	Jonan II 1	9	0	1	27.1	0
2014_9	Jonan	Jonan II 1	9	0	1	22.7	0
2014_10	Jonan	Jonan II 1	9	0	1	18.8	0
2014_11	Jonan	Jonan II 1	9	0	1	14.4	0
2014_12	Jonan	Jonan II 1	9	0	1	7.8	0
2015_1	Jonan	Jonan II 1	9	0	1	6.6	0
2015_2	Jonan	Jonan II 1	9	0	1	6.4	0
2015_3	Jonan	Jonan II 1	9	0	1	10.4	0
2015_4	Jonan	Jonan II 1	9	0	1	14.5	0
2015_5	Jonan	Jonan II 1	9	0	1	20.8	0
2015_6	Jonan	Jonan II 1	9	0	1	22.1	0
2015_7	Jonan	Jonan II 1	9	0	1	26.1	0
2015_8	Jonan	Jonan II 1	9	0	1	26.8	0
2015_9	Jonan	Jonan II 1	9	0	1	23	0
2015_10	Jonan	Jonan II 1	9	0	1	19	0
2015_11	Jonan	Jonan II 1	9	0	1	15	0
2015_12	Jonan	Jonan II 1	9	0	1	10.5	0
2016_1	Jonan	Jonan II 1	9	0	1	7	0
2016_2	Jonan	Jonan II 1	9	0	1	7.8	0
2016_3	Jonan	Jonan II 1	9	0	1	10.4	0
2011_5	Jonan	Jonan II 2	10	1	1	18.2	1
2011_6	Jonan	Jonan II 2	10	1	1	22.2	1
2011_7	Jonan	Jonan II 2	10	1	1	26.8	0
2011_8	Jonan	Jonan II 2	10	1	1	27.3	0
2011_9	Jonan	Jonan II 2	10	1	1	25	2
2011_10	Jonan	Jonan II 2	10	1	1	19.3	2
2011_11	Jonan	Jonan II 2	10	1	1	15	0
2011_12	Jonan	Jonan II 2	10	1	1	7.8	1
2012_1	Jonan	Jonan II 2	10	1	1	5	0
2012_2	Jonan	Jonan II 2	10	0	1	5.4	0
2012_3	Jonan	Jonan II 2	10	1	1	8.6	0
2012_4	Jonan	Jonan II 2	10	1	1	13.8	0
2012_5	Jonan	Jonan II 2	10	1	1	18.9	0
2012_6	Jonan	Jonan II 2	10	1	1	20.7	0
2012_7	Jonan	Jonan II 2	10	1	1	25.4	0
2012_8	Jonan	Jonan II 2	10	1	1	28.5	0
2012_9	Jonan	Jonan II 2	10	1	1	25.8	0
2012_10	Jonan	Jonan II 2	10	1	1	19.1	0
2012_11	Jonan	Jonan II 2	10	1	1	12.8	0
2012_12	Jonan	Jonan II 2	10	0	1	7.5	0
2013_1	Jonan	Jonan II 2	10	0	1	5.6	0
2013_2	Jonan	Jonan II 2	10	0	1	5.9	0
2013_3	Jonan	Jonan II 2	10	0	1	11.6	0
2013_4	Jonan	Jonan II 2	10	1	1	14.7	0
2013_5	Jonan	Jonan II 2	10	1	1	19	0
2013_6	Jonan	Jonan II 2	10	1	1	22.1	0
2013_7	Jonan	Jonan II 2	10	1	1	26.3	0
2013_8	Jonan	Jonan II 2	10	1	1	28.6	0
2013_9	Jonan	Jonan II 2	10	1	1	24.6	0
2013_10	Jonan	Jonan II 2	10	1	1	19.6	0
2013_11	Jonan	Jonan II 2	10	1	1	13.6	0
2013_12	Jonan	Jonan II 2	10	0	1	8.4	0
2014_1	Jonan	Jonan II 2	10	0	1	6.5	0
2014_2	Jonan	Jonan II 2	10	0	1	5.9	0
2014_3	Jonan	Jonan II 2	10	0	1	10	0
2014_4	Jonan	Jonan II 2	10	0	1	14.3	0
2014_5	Jonan	Jonan II 2	10	0	1	19.6	0
2014_6	Jonan	Jonan II 2	10	0	1	22.6	0
2014_7	Jonan	Jonan II 2	10	0	1	25.9	0
2014_8	Jonan	Jonan II 2	10	0	1	27.1	0
2014_9	Jonan	Jonan II 2	10	0	1	22.7	0
2014_10	Jonan	Jonan II 2	10	0	1	18.8	0
2014_11	Jonan	Jonan II 2	10	0	1	14.4	0
2014_12	Jonan	Jonan II 2	10	0	1	7.8	0
2015_1	Jonan	Jonan II 2	10	0	1	6.6	0
2015_2	Jonan	Jonan II 2	10	0	1	6.4	0
2015_3	Jonan	Jonan II 2	10	0	1	10.4	0
2015_4	Jonan	Jonan II 2	10	0	1	14.5	0
2015_5	Jonan	Jonan II 2	10	0	1	20.8	0
2015_6	Jonan	Jonan II 2	10	0	1	22.1	0
2015_7	Jonan	Jonan II 2	10	0	1	26.1	0
2015_8	Jonan	Jonan II 2	10	0	1	26.8	0
2015_9	Jonan	Jonan II 2	10	0	1	23	0
2015_10	Jonan	Jonan II 2	10	0	1	19	0
2015_11	Jonan	Jonan II 2	10	0	1	15	0
2015_12	Jonan	Jonan II 2	10	0	1	10.5	0
2016_1	Jonan	Jonan II 2	10	0	1	7	0
2016_2	Jonan	Jonan II 2	10	0	1	7.8	0
2016_3	Jonan	Jonan II 2	10	0	1	10.4	0
2011_5	Jonan	Jonan II 3	11	1	1	18.2	1
2011_6	Jonan	Jonan II 3	11	1	1	22.2	0
2011_7	Jonan	Jonan II 3	11	1	1	26.8	4
2011_8	Jonan	Jonan II 3	11	1	1	27.3	4
2011_9	Jonan	Jonan II 3	11	1	1	25	2
2011_10	Jonan	Jonan II 3	11	1	1	19.3	0
2011_11	Jonan	Jonan II 3	11	1	1	15	0
2011_12	Jonan	Jonan II 3	11	1	1	7.8	1
2012_1	Jonan	Jonan II 3	11	1	1	5	0
2012_2	Jonan	Jonan II 3	11	0	1	5.4	0
2012_3	Jonan	Jonan II 3	11	1	1	8.6	0
2012_4	Jonan	Jonan II 3	11	1	1	13.8	0
2012_5	Jonan	Jonan II 3	11	1	1	18.9	0
2012_6	Jonan	Jonan II 3	11	1	1	20.7	0
2012_7	Jonan	Jonan II 3	11	1	1	25.4	0
2012_8	Jonan	Jonan II 3	11	1	1	28.5	0
2012_9	Jonan	Jonan II 3	11	1	1	25.8	0
2012_10	Jonan	Jonan II 3	11	1	1	19.1	0
2012_11	Jonan	Jonan II 3	11	1	1	12.8	0
2012_12	Jonan	Jonan II 3	11	0	1	7.5	0
2013_1	Jonan	Jonan II 3	11	0	1	5.6	0
2013_2	Jonan	Jonan II 3	11	0	1	5.9	0
2013_3	Jonan	Jonan II 3	11	0	1	11.6	0
2013_4	Jonan	Jonan II 3	11	1	1	14.7	0
2013_5	Jonan	Jonan II 3	11	1	1	19	0
2013_6	Jonan	Jonan II 3	11	1	1	22.1	0
2013_7	Jonan	Jonan II 3	11	1	1	26.3	0
2013_8	Jonan	Jonan II 3	11	1	1	28.6	0
2013_9	Jonan	Jonan II 3	11	1	1	24.6	0
2013_10	Jonan	Jonan II 3	11	1	1	19.6	0
2013_11	Jonan	Jonan II 3	11	1	1	13.6	0
2013_12	Jonan	Jonan II 3	11	0	1	8.4	0
2014_1	Jonan	Jonan II 3	11	0	1	6.5	0
2014_2	Jonan	Jonan II 3	11	0	1	5.9	0
2014_3	Jonan	Jonan II 3	11	0	1	10	0
2014_4	Jonan	Jonan II 3	11	0	1	14.3	0
2014_5	Jonan	Jonan II 3	11	0	1	19.6	0
2014_6	Jonan	Jonan II 3	11	0	1	22.6	0
2014_7	Jonan	Jonan II 3	11	0	1	25.9	0
2014_8	Jonan	Jonan II 3	11	0	1	27.1	0
2014_9	Jonan	Jonan II 3	11	0	1	22.7	0
2014_10	Jonan	Jonan II 3	11	0	1	18.8	0
2014_11	Jonan	Jonan II 3	11	0	1	14.4	0
2014_12	Jonan	Jonan II 3	11	0	1	7.8	0
2015_1	Jonan	Jonan II 3	11	0	1	6.6	0
2015_2	Jonan	Jonan II 3	11	0	1	6.4	0
2015_3	Jonan	Jonan II 3	11	0	1	10.4	0
2015_4	Jonan	Jonan II 3	11	0	1	14.5	0
2015_5	Jonan	Jonan II 3	11	0	1	20.8	0
2015_6	Jonan	Jonan II 3	11	0	1	22.1	0
2015_7	Jonan	Jonan II 3	11	0	1	26.1	0
2015_8	Jonan	Jonan II 3	11	0	1	26.8	0
2015_9	Jonan	Jonan II 3	11	0	1	23	0
2015_10	Jonan	Jonan II 3	11	0	1	19	0
2015_11	Jonan	Jonan II 3	11	0	0	15	0
2015_12	Jonan	Jonan II 3	11	0	1	10.5	0
2016_1	Jonan	Jonan II 3	11	0	1	7	0
2016_2	Jonan	Jonan II 3	11	0	1	7.8	0
2016_3	Jonan	Jonan II 3	11	0	1	10.4	0
2011_5	Jonan	Jonan II 4	12	1	1	18.2	0
2011_6	Jonan	Jonan II 4	12	1	1	22.2	0
2011_7	Jonan	Jonan II 4	12	1	1	26.8	0
2011_8	Jonan	Jonan II 4	12	1	0	27.3	0
2011_9	Jonan	Jonan II 4	12	1	1	25	1
2011_10	Jonan	Jonan II 4	12	1	1	19.3	0
2011_11	Jonan	Jonan II 4	12	1	1	15	0
2011_12	Jonan	Jonan II 4	12	1	1	7.8	0
2012_1	Jonan	Jonan II 4	12	1	1	5	0
2012_2	Jonan	Jonan II 4	12	0	1	5.4	0
2012_3	Jonan	Jonan II 4	12	1	1	8.6	0
2012_4	Jonan	Jonan II 4	12	1	1	13.8	0
2012_5	Jonan	Jonan II 4	12	1	1	18.9	0
2012_6	Jonan	Jonan II 4	12	1	1	20.7	0
2012_7	Jonan	Jonan II 4	12	1	1	25.4	0
2012_8	Jonan	Jonan II 4	12	1	1	28.5	0
2012_9	Jonan	Jonan II 4	12	1	1	25.8	0
2012_10	Jonan	Jonan II 4	12	1	1	19.1	1
2012_11	Jonan	Jonan II 4	12	1	1	12.8	0
2012_12	Jonan	Jonan II 4	12	0	1	7.5	0
2013_1	Jonan	Jonan II 4	12	0	1	5.6	0
2013_2	Jonan	Jonan II 4	12	0	1	5.9	0
2013_3	Jonan	Jonan II 4	12	0	1	11.6	0
2013_4	Jonan	Jonan II 4	12	1	1	14.7	0
2013_5	Jonan	Jonan II 4	12	1	1	19	0
2013_6	Jonan	Jonan II 4	12	1	1	22.1	0
2013_7	Jonan	Jonan II 4	12	1	1	26.3	0
2013_8	Jonan	Jonan II 4	12	1	1	28.6	0
2013_9	Jonan	Jonan II 4	12	1	1	24.6	0
2013_10	Jonan	Jonan II 4	12	1	1	19.6	0
2013_11	Jonan	Jonan II 4	12	1	1	13.6	0
2013_12	Jonan	Jonan II 4	12	0	1	8.4	0
2014_1	Jonan	Jonan II 4	12	0	1	6.5	0
2014_2	Jonan	Jonan II 4	12	0	1	5.9	0
2014_3	Jonan	Jonan II 4	12	0	1	10	0
2014_4	Jonan	Jonan II 4	12	0	1	14.3	0
2014_5	Jonan	Jonan II 4	12	0	1	19.6	0
2014_6	Jonan	Jonan II 4	12	0	1	22.6	0
2014_7	Jonan	Jonan II 4	12	0	1	25.9	0
2014_8	Jonan	Jonan II 4	12	0	1	27.1	0
2014_9	Jonan	Jonan II 4	12	0	1	22.7	0
2014_10	Jonan	Jonan II 4	12	0	1	18.8	0
2014_11	Jonan	Jonan II 4	12	0	1	14.4	0
2014_12	Jonan	Jonan II 4	12	0	1	7.8	0
2015_1	Jonan	Jonan II 4	12	0	1	6.6	0
2015_2	Jonan	Jonan II 4	12	0	1	6.4	0
2015_3	Jonan	Jonan II 4	12	0	1	10.4	0
2015_4	Jonan	Jonan II 4	12	0	1	14.5	0
2015_5	Jonan	Jonan II 4	12	0	1	20.8	0
2015_6	Jonan	Jonan II 4	12	0	1	22.1	0
2015_7	Jonan	Jonan II 4	12	0	1	26.1	0
2015_8	Jonan	Jonan II 4	12	0	1	26.8	0
2015_9	Jonan	Jonan II 4	12	0	1	23	0
2015_10	Jonan	Jonan II 4	12	0	1	19	0
2015_11	Jonan	Jonan II 4	12	0	1	15	0
2015_12	Jonan	Jonan II 4	12	0	1	10.5	0
2016_1	Jonan	Jonan II 4	12	0	1	7	0
2016_2	Jonan	Jonan II 4	12	0	1	7.8	0
2016_3	Jonan	Jonan II 4	12	0	1	10.4	0
2011_5	Jonan	Jonan II 5	13	1	1	18.2	1
2011_6	Jonan	Jonan II 5	13	1	1	22.2	1
2011_7	Jonan	Jonan II 5	13	1	1	26.8	2
2011_8	Jonan	Jonan II 5	13	1	1	27.3	4
2011_9	Jonan	Jonan II 5	13	1	1	25	4
2011_10	Jonan	Jonan II 5	13	1	1	19.3	2
2011_11	Jonan	Jonan II 5	13	1	1	15	1
2011_12	Jonan	Jonan II 5	13	1	1	7.8	0
2012_1	Jonan	Jonan II 5	13	1	1	5	0
2012_2	Jonan	Jonan II 5	13	0	1	5.4	0
2012_3	Jonan	Jonan II 5	13	1	1	8.6	0
2012_4	Jonan	Jonan II 5	13	1	1	13.8	0
2012_5	Jonan	Jonan II 5	13	1	1	18.9	0
2012_6	Jonan	Jonan II 5	13	1	1	20.7	0
2012_7	Jonan	Jonan II 5	13	1	1	25.4	0
2012_8	Jonan	Jonan II 5	13	1	1	28.5	1
2012_9	Jonan	Jonan II 5	13	1	1	25.8	0
2012_10	Jonan	Jonan II 5	13	1	1	19.1	0
2012_11	Jonan	Jonan II 5	13	1	1	12.8	0
2012_12	Jonan	Jonan II 5	13	0	1	7.5	0
2013_1	Jonan	Jonan II 5	13	0	1	5.6	0
2013_2	Jonan	Jonan II 5	13	0	1	5.9	0
2013_3	Jonan	Jonan II 5	13	0	1	11.6	0
2013_4	Jonan	Jonan II 5	13	1	1	14.7	0
2013_5	Jonan	Jonan II 5	13	1	1	19	0
2013_6	Jonan	Jonan II 5	13	1	1	22.1	0
2013_7	Jonan	Jonan II 5	13	1	1	26.3	0
2013_8	Jonan	Jonan II 5	13	1	1	28.6	0
2013_9	Jonan	Jonan II 5	13	1	1	24.6	0
2013_10	Jonan	Jonan II 5	13	1	1	19.6	0
2013_11	Jonan	Jonan II 5	13	1	0	13.6	0
2013_12	Jonan	Jonan II 5	13	0	1	8.4	0
2014_1	Jonan	Jonan II 5	13	0	1	6.5	0
2014_2	Jonan	Jonan II 5	13	0	1	5.9	0
2014_3	Jonan	Jonan II 5	13	0	1	10	0
2014_4	Jonan	Jonan II 5	13	0	1	14.3	0
2014_5	Jonan	Jonan II 5	13	0	1	19.6	0
2014_6	Jonan	Jonan II 5	13	0	1	22.6	0
2014_7	Jonan	Jonan II 5	13	0	1	25.9	0
2014_8	Jonan	Jonan II 5	13	0	1	27.1	0
2014_9	Jonan	Jonan II 5	13	0	1	22.7	0
2014_10	Jonan	Jonan II 5	13	0	1	18.8	0
2014_11	Jonan	Jonan II 5	13	0	1	14.4	0
2014_12	Jonan	Jonan II 5	13	0	1	7.8	0
2015_1	Jonan	Jonan II 5	13	0	1	6.6	0
2015_2	Jonan	Jonan II 5	13	0	1	6.4	0
2015_3	Jonan	Jonan II 5	13	0	1	10.4	0
2015_4	Jonan	Jonan II 5	13	0	1	14.5	0
2015_5	Jonan	Jonan II 5	13	0	1	20.8	0
2015_6	Jonan	Jonan II 5	13	0	1	22.1	0
2015_7	Jonan	Jonan II 5	13	0	1	26.1	0
2015_8	Jonan	Jonan II 5	13	0	1	26.8	0
2015_9	Jonan	Jonan II 5	13	0	1	23	0
2015_10	Jonan	Jonan II 5	13	0	1	19	0
2015_11	Jonan	Jonan II 5	13	0	1	15	0
2015_12	Jonan	Jonan II 5	13	0	1	10.5	0
2016_1	Jonan	Jonan II 5	13	0	1	7	0
2016_2	Jonan	Jonan II 5	13	0	1	7.8	0
2016_3	Jonan	Jonan II 5	13	0	1	10.4	0
2011_5	Jonan	Jonan II 6	14	1	1	18.2	0
2011_6	Jonan	Jonan II 6	14	1	1	22.2	8
2011_7	Jonan	Jonan II 6	14	1	1	26.8	7
2011_8	Jonan	Jonan II 6	14	1	1	27.3	1
2011_9	Jonan	Jonan II 6	14	1	1	25	2
2011_10	Jonan	Jonan II 6	14	1	1	19.3	0
2011_11	Jonan	Jonan II 6	14	1	1	15	0
2011_12	Jonan	Jonan II 6	14	1	1	7.8	1
2012_1	Jonan	Jonan II 6	14	1	1	5	0
2012_2	Jonan	Jonan II 6	14	0	1	5.4	1
2012_3	Jonan	Jonan II 6	14	1	1	8.6	0
2012_4	Jonan	Jonan II 6	14	1	1	13.8	0
2012_5	Jonan	Jonan II 6	14	1	1	18.9	0
2012_6	Jonan	Jonan II 6	14	1	1	20.7	0
2012_7	Jonan	Jonan II 6	14	1	1	25.4	0
2012_8	Jonan	Jonan II 6	14	1	1	28.5	0
2012_9	Jonan	Jonan II 6	14	1	1	25.8	0
2012_10	Jonan	Jonan II 6	14	1	1	19.1	0
2012_11	Jonan	Jonan II 6	14	1	1	12.8	0
2012_12	Jonan	Jonan II 6	14	0	1	7.5	0
2013_1	Jonan	Jonan II 6	14	0	1	5.6	0
2013_2	Jonan	Jonan II 6	14	0	1	5.9	0
2013_3	Jonan	Jonan II 6	14	0	1	11.6	0
2013_4	Jonan	Jonan II 6	14	1	1	14.7	0
2013_5	Jonan	Jonan II 6	14	1	1	19	0
2013_6	Jonan	Jonan II 6	14	1	1	22.1	0
2013_7	Jonan	Jonan II 6	14	1	1	26.3	0
2013_8	Jonan	Jonan II 6	14	1	1	28.6	0
2013_9	Jonan	Jonan II 6	14	1	1	24.6	0
2013_10	Jonan	Jonan II 6	14	1	1	19.6	0
2013_11	Jonan	Jonan II 6	14	1	1	13.6	0
2013_12	Jonan	Jonan II 6	14	0	1	8.4	0
2014_1	Jonan	Jonan II 6	14	0	1	6.5	0
2014_2	Jonan	Jonan II 6	14	0	1	5.9	0
2014_3	Jonan	Jonan II 6	14	0	1	10	0
2014_4	Jonan	Jonan II 6	14	0	1	14.3	0
2014_5	Jonan	Jonan II 6	14	0	1	19.6	0
2014_6	Jonan	Jonan II 6	14	0	1	22.6	0
2014_7	Jonan	Jonan II 6	14	0	1	25.9	0
2014_8	Jonan	Jonan II 6	14	0	1	27.1	0
2014_9	Jonan	Jonan II 6	14	0	1	22.7	0
2014_10	Jonan	Jonan II 6	14	0	1	18.8	0
2014_11	Jonan	Jonan II 6	14	0	1	14.4	0
2014_12	Jonan	Jonan II 6	14	0	1	7.8	0
2015_1	Jonan	Jonan II 6	14	0	1	6.6	0
2015_2	Jonan	Jonan II 6	14	0	1	6.4	0
2015_3	Jonan	Jonan II 6	14	0	1	10.4	0
2015_4	Jonan	Jonan II 6	14	0	1	14.5	0
2015_5	Jonan	Jonan II 6	14	0	1	20.8	0
2015_6	Jonan	Jonan II 6	14	0	1	22.1	0
2015_7	Jonan	Jonan II 6	14	0	1	26.1	0
2015_8	Jonan	Jonan II 6	14	0	1	26.8	0
2015_9	Jonan	Jonan II 6	14	0	1	23	0
2015_10	Jonan	Jonan II 6	14	0	1	19	0
2015_11	Jonan	Jonan II 6	14	0	1	15	0
2015_12	Jonan	Jonan II 6	14	0	1	10.5	0
2016_1	Jonan	Jonan II 6	14	0	1	7	0
2016_2	Jonan	Jonan II 6	14	0	1	7.8	0
2016_3	Jonan	Jonan II 6	14	0	1	10.4	0
2011_5	Jonan	Jonan II 7	15	1	1	18.2	2
2011_6	Jonan	Jonan II 7	15	1	1	22.2	0
2011_7	Jonan	Jonan II 7	15	1	1	26.8	0
2011_8	Jonan	Jonan II 7	15	1	1	27.3	4
2011_9	Jonan	Jonan II 7	15	1	1	25	68
2011_10	Jonan	Jonan II 7	15	1	1	19.3	1
2011_11	Jonan	Jonan II 7	15	1	1	15	0
2011_12	Jonan	Jonan II 7	15	1	1	7.8	0
2012_1	Jonan	Jonan II 7	15	1	1	5	2
2012_2	Jonan	Jonan II 7	15	0	1	5.4	0
2012_3	Jonan	Jonan II 7	15	1	1	8.6	0
2012_4	Jonan	Jonan II 7	15	1	1	13.8	0
2012_5	Jonan	Jonan II 7	15	1	1	18.9	0
2012_6	Jonan	Jonan II 7	15	1	1	20.7	0
2012_7	Jonan	Jonan II 7	15	1	1	25.4	1
2012_8	Jonan	Jonan II 7	15	1	1	28.5	1
2012_9	Jonan	Jonan II 7	15	1	1	25.8	0
2012_10	Jonan	Jonan II 7	15	1	1	19.1	0
2012_11	Jonan	Jonan II 7	15	1	1	12.8	0
2012_12	Jonan	Jonan II 7	15	0	1	7.5	0
2013_1	Jonan	Jonan II 7	15	0	1	5.6	0
2013_2	Jonan	Jonan II 7	15	0	1	5.9	0
2013_3	Jonan	Jonan II 7	15	0	1	11.6	0
2013_4	Jonan	Jonan II 7	15	1	1	14.7	0
2013_5	Jonan	Jonan II 7	15	1	1	19	0
2013_6	Jonan	Jonan II 7	15	1	1	22.1	0
2013_7	Jonan	Jonan II 7	15	1	1	26.3	0
2013_8	Jonan	Jonan II 7	15	1	1	28.6	0
2013_9	Jonan	Jonan II 7	15	1	1	24.6	0
2013_10	Jonan	Jonan II 7	15	1	1	19.6	0
2013_11	Jonan	Jonan II 7	15	1	1	13.6	0
2013_12	Jonan	Jonan II 7	15	0	1	8.4	0
2014_1	Jonan	Jonan II 7	15	0	1	6.5	0
2014_2	Jonan	Jonan II 7	15	0	1	5.9	0
2014_3	Jonan	Jonan II 7	15	0	1	10	0
2014_4	Jonan	Jonan II 7	15	0	1	14.3	0
2014_5	Jonan	Jonan II 7	15	0	1	19.6	0
2014_6	Jonan	Jonan II 7	15	0	1	22.6	0
2014_7	Jonan	Jonan II 7	15	0	1	25.9	0
2014_8	Jonan	Jonan II 7	15	0	1	27.1	0
2014_9	Jonan	Jonan II 7	15	0	1	22.7	0
2014_10	Jonan	Jonan II 7	15	0	1	18.8	0
2014_11	Jonan	Jonan II 7	15	0	1	14.4	0
2014_12	Jonan	Jonan II 7	15	0	1	7.8	0
2015_1	Jonan	Jonan II 7	15	0	1	6.6	0
2015_2	Jonan	Jonan II 7	15	0	1	6.4	0
2015_3	Jonan	Jonan II 7	15	0	1	10.4	0
2015_4	Jonan	Jonan II 7	15	0	1	14.5	0
2015_5	Jonan	Jonan II 7	15	0	1	20.8	0
2015_6	Jonan	Jonan II 7	15	0	1	22.1	0
2015_7	Jonan	Jonan II 7	15	0	1	26.1	0
2015_8	Jonan	Jonan II 7	15	0	1	26.8	0
2015_9	Jonan	Jonan II 7	15	0	1	23	0
2015_10	Jonan	Jonan II 7	15	0	1	19	0
2015_11	Jonan	Jonan II 7	15	0	1	15	0
2015_12	Jonan	Jonan II 7	15	0	1	10.5	0
2016_1	Jonan	Jonan II 7	15	0	1	7	0
2016_2	Jonan	Jonan II 7	15	0	1	7.8	0
2016_3	Jonan	Jonan II 7	15	0	1	10.4	0
2011_5	Jonan	Jonan III 1	16	1	1	18.2	92
2011_6	Jonan	Jonan III 1	16	1	1	22.2	144
2011_7	Jonan	Jonan III 1	16	1	1	26.8	79
2011_8	Jonan	Jonan III 1	16	1	1	27.3	29
2011_9	Jonan	Jonan III 1	16	1	1	25	11
2011_10	Jonan	Jonan III 1	16	1	1	19.3	20
2011_11	Jonan	Jonan III 1	16	1	1	15	11
2011_12	Jonan	Jonan III 1	16	1	1	7.8	2
2012_1	Jonan	Jonan III 1	16	1	1	5	4
2012_2	Jonan	Jonan III 1	16	0	1	5.4	2
2012_3	Jonan	Jonan III 1	16	1	1	8.6	0
2012_4	Jonan	Jonan III 1	16	1	1	13.8	0
2012_5	Jonan	Jonan III 1	16	1	1	18.9	0
2012_6	Jonan	Jonan III 1	16	1	1	20.7	0
2012_7	Jonan	Jonan III 1	16	1	1	25.4	0
2012_8	Jonan	Jonan III 1	16	1	1	28.5	0
2012_9	Jonan	Jonan III 1	16	1	1	25.8	0
2012_10	Jonan	Jonan III 1	16	1	1	19.1	0
2012_11	Jonan	Jonan III 1	16	1	1	12.8	0
2012_12	Jonan	Jonan III 1	16	0	1	7.5	0
2013_1	Jonan	Jonan III 1	16	0	1	5.6	0
2013_2	Jonan	Jonan III 1	16	0	1	5.9	0
2013_3	Jonan	Jonan III 1	16	0	1	11.6	0
2013_4	Jonan	Jonan III 1	16	1	1	14.7	0
2013_5	Jonan	Jonan III 1	16	1	1	19	0
2013_6	Jonan	Jonan III 1	16	1	1	22.1	0
2013_7	Jonan	Jonan III 1	16	1	1	26.3	0
2013_8	Jonan	Jonan III 1	16	1	1	28.6	0
2013_9	Jonan	Jonan III 1	16	1	1	24.6	0
2013_10	Jonan	Jonan III 1	16	1	1	19.6	0
2013_11	Jonan	Jonan III 1	16	1	1	13.6	0
2013_12	Jonan	Jonan III 1	16	0	1	8.4	0
2014_1	Jonan	Jonan III 1	16	0	1	6.5	0
2014_2	Jonan	Jonan III 1	16	0	1	5.9	0
2014_3	Jonan	Jonan III 1	16	0	1	10	0
2014_4	Jonan	Jonan III 1	16	0	1	14.3	0
2014_5	Jonan	Jonan III 1	16	0	1	19.6	0
2014_6	Jonan	Jonan III 1	16	0	1	22.6	0
2014_7	Jonan	Jonan III 1	16	0	1	25.9	0
2014_8	Jonan	Jonan III 1	16	0	1	27.1	0
2014_9	Jonan	Jonan III 1	16	0	1	22.7	0
2014_10	Jonan	Jonan III 1	16	0	1	18.8	0
2014_11	Jonan	Jonan III 1	16	0	1	14.4	0
2014_12	Jonan	Jonan III 1	16	0	1	7.8	0
2015_1	Jonan	Jonan III 1	16	0	1	6.6	0
2015_2	Jonan	Jonan III 1	16	0	1	6.4	0
2015_3	Jonan	Jonan III 1	16	0	1	10.4	0
2015_4	Jonan	Jonan III 1	16	0	1	14.5	0
2015_5	Jonan	Jonan III 1	16	0	1	20.8	0
2015_6	Jonan	Jonan III 1	16	0	1	22.1	0
2015_7	Jonan	Jonan III 1	16	0	1	26.1	0
2015_8	Jonan	Jonan III 1	16	0	1	26.8	0
2015_9	Jonan	Jonan III 1	16	0	1	23	0
2015_10	Jonan	Jonan III 1	16	0	1	19	0
2015_11	Jonan	Jonan III 1	16	0	1	15	0
2015_12	Jonan	Jonan III 1	16	0	1	10.5	0
2016_1	Jonan	Jonan III 1	16	0	1	7	0
2016_2	Jonan	Jonan III 1	16	0	1	7.8	0
2016_3	Jonan	Jonan III 1	16	0	1	10.4	0
2011_5	Jonan	Jonan III 2	17	1	1	18.2	103
2011_6	Jonan	Jonan III 2	17	1	1	22.2	96
2011_7	Jonan	Jonan III 2	17	1	1	26.8	64
2011_8	Jonan	Jonan III 2	17	1	1	27.3	17
2011_9	Jonan	Jonan III 2	17	1	1	25	32
2011_10	Jonan	Jonan III 2	17	1	1	19.3	21
2011_11	Jonan	Jonan III 2	17	1	1	15	6
2011_12	Jonan	Jonan III 2	17	1	1	7.8	0
2012_1	Jonan	Jonan III 2	17	1	1	5	0
2012_2	Jonan	Jonan III 2	17	0	0	5.4	0
2012_3	Jonan	Jonan III 2	17	1	1	8.6	0
2012_4	Jonan	Jonan III 2	17	1	1	13.8	6
2012_5	Jonan	Jonan III 2	17	1	1	18.9	1
2012_6	Jonan	Jonan III 2	17	1	1	20.7	1
2012_7	Jonan	Jonan III 2	17	1	1	25.4	1
2012_8	Jonan	Jonan III 2	17	1	1	28.5	2
2012_9	Jonan	Jonan III 2	17	1	1	25.8	0
2012_10	Jonan	Jonan III 2	17	1	1	19.1	0
2012_11	Jonan	Jonan III 2	17	1	1	12.8	0
2012_12	Jonan	Jonan III 2	17	0	1	7.5	0
2013_1	Jonan	Jonan III 2	17	0	1	5.6	0
2013_2	Jonan	Jonan III 2	17	0	1	5.9	0
2013_3	Jonan	Jonan III 2	17	0	1	11.6	0
2013_4	Jonan	Jonan III 2	17	1	1	14.7	0
2013_5	Jonan	Jonan III 2	17	1	1	19	0
2013_6	Jonan	Jonan III 2	17	1	1	22.1	0
2013_7	Jonan	Jonan III 2	17	1	1	26.3	0
2013_8	Jonan	Jonan III 2	17	1	1	28.6	0
2013_9	Jonan	Jonan III 2	17	1	1	24.6	0
2013_10	Jonan	Jonan III 2	17	1	1	19.6	0
2013_11	Jonan	Jonan III 2	17	1	1	13.6	0
2013_12	Jonan	Jonan III 2	17	0	1	8.4	0
2014_1	Jonan	Jonan III 2	17	0	1	6.5	0
2014_2	Jonan	Jonan III 2	17	0	1	5.9	0
2014_3	Jonan	Jonan III 2	17	0	1	10	0
2014_4	Jonan	Jonan III 2	17	0	1	14.3	0
2014_5	Jonan	Jonan III 2	17	0	1	19.6	0
2014_6	Jonan	Jonan III 2	17	0	1	22.6	0
2014_7	Jonan	Jonan III 2	17	0	1	25.9	0
2014_8	Jonan	Jonan III 2	17	0	1	27.1	0
2014_9	Jonan	Jonan III 2	17	0	1	22.7	0
2014_10	Jonan	Jonan III 2	17	0	1	18.8	0
2014_11	Jonan	Jonan III 2	17	0	1	14.4	0
2014_12	Jonan	Jonan III 2	17	0	1	7.8	0
2015_1	Jonan	Jonan III 2	17	0	1	6.6	0
2015_2	Jonan	Jonan III 2	17	0	1	6.4	0
2015_3	Jonan	Jonan III 2	17	0	1	10.4	0
2015_4	Jonan	Jonan III 2	17	0	1	14.5	0
2015_5	Jonan	Jonan III 2	17	0	1	20.8	0
2015_6	Jonan	Jonan III 2	17	0	1	22.1	0
2015_7	Jonan	Jonan III 2	17	0	1	26.1	0
2015_8	Jonan	Jonan III 2	17	0	1	26.8	0
2015_9	Jonan	Jonan III 2	17	0	1	23	0
2015_10	Jonan	Jonan III 2	17	0	1	19	0
2015_11	Jonan	Jonan III 2	17	0	1	15	0
2015_12	Jonan	Jonan III 2	17	0	1	10.5	0
2016_1	Jonan	Jonan III 2	17	0	1	7	0
2016_2	Jonan	Jonan III 2	17	0	1	7.8	0
2016_3	Jonan	Jonan III 2	17	0	1	10.4	0
2011_5	Jonan	Jonan III 3	18	1	1	18.2	86
2011_6	Jonan	Jonan III 3	18	1	1	22.2	81
2011_7	Jonan	Jonan III 3	18	1	1	26.8	4
2011_8	Jonan	Jonan III 3	18	1	1	27.3	10
2011_9	Jonan	Jonan III 3	18	1	1	25	34
2011_10	Jonan	Jonan III 3	18	1	1	19.3	85
2011_11	Jonan	Jonan III 3	18	1	1	15	0
2011_12	Jonan	Jonan III 3	18	1	1	7.8	0
2012_1	Jonan	Jonan III 3	18	1	0	5	0
2012_2	Jonan	Jonan III 3	18	0	1	5.4	0
2012_3	Jonan	Jonan III 3	18	1	1	8.6	0
2012_4	Jonan	Jonan III 3	18	1	1	13.8	0
2012_5	Jonan	Jonan III 3	18	1	1	18.9	0
2012_6	Jonan	Jonan III 3	18	1	1	20.7	0
2012_7	Jonan	Jonan III 3	18	1	1	25.4	0
2012_8	Jonan	Jonan III 3	18	1	1	28.5	0
2012_9	Jonan	Jonan III 3	18	1	1	25.8	0
2012_10	Jonan	Jonan III 3	18	1	1	19.1	0
2012_11	Jonan	Jonan III 3	18	1	1	12.8	0
2012_12	Jonan	Jonan III 3	18	0	1	7.5	0
2013_1	Jonan	Jonan III 3	18	0	1	5.6	0
2013_2	Jonan	Jonan III 3	18	0	1	5.9	0
2013_3	Jonan	Jonan III 3	18	0	1	11.6	0
2013_4	Jonan	Jonan III 3	18	1	1	14.7	0
2013_5	Jonan	Jonan III 3	18	1	1	19	0
2013_6	Jonan	Jonan III 3	18	1	1	22.1	0
2013_7	Jonan	Jonan III 3	18	1	1	26.3	0
2013_8	Jonan	Jonan III 3	18	1	1	28.6	0
2013_9	Jonan	Jonan III 3	18	1	1	24.6	0
2013_10	Jonan	Jonan III 3	18	1	1	19.6	0
2013_11	Jonan	Jonan III 3	18	1	1	13.6	0
2013_12	Jonan	Jonan III 3	18	0	1	8.4	0
2014_1	Jonan	Jonan III 3	18	0	1	6.5	0
2014_2	Jonan	Jonan III 3	18	0	1	5.9	0
2014_3	Jonan	Jonan III 3	18	0	1	10	0
2014_4	Jonan	Jonan III 3	18	0	1	14.3	0
2014_5	Jonan	Jonan III 3	18	0	1	19.6	0
2014_6	Jonan	Jonan III 3	18	0	1	22.6	0
2014_7	Jonan	Jonan III 3	18	0	1	25.9	0
2014_8	Jonan	Jonan III 3	18	0	1	27.1	0
2014_9	Jonan	Jonan III 3	18	0	1	22.7	0
2014_10	Jonan	Jonan III 3	18	0	1	18.8	0
2014_11	Jonan	Jonan III 3	18	0	1	14.4	0
2014_12	Jonan	Jonan III 3	18	0	1	7.8	0
2015_1	Jonan	Jonan III 3	18	0	1	6.6	0
2015_2	Jonan	Jonan III 3	18	0	1	6.4	0
2015_3	Jonan	Jonan III 3	18	0	1	10.4	0
2015_4	Jonan	Jonan III 3	18	0	1	14.5	0
2015_5	Jonan	Jonan III 3	18	0	1	20.8	0
2015_6	Jonan	Jonan III 3	18	0	1	22.1	0
2015_7	Jonan	Jonan III 3	18	0	1	26.1	0
2015_8	Jonan	Jonan III 3	18	0	1	26.8	0
2015_9	Jonan	Jonan III 3	18	0	1	23	0
2015_10	Jonan	Jonan III 3	18	0	1	19	0
2015_11	Jonan	Jonan III 3	18	0	1	15	0
2015_12	Jonan	Jonan III 3	18	0	1	10.5	0
2016_1	Jonan	Jonan III 3	18	0	1	7	0
2016_2	Jonan	Jonan III 3	18	0	1	7.8	0
2016_3	Jonan	Jonan III 3	18	0	1	10.4	0
2011_5	Jonan	Jonan III 4	19	1	1	18.2	21
2011_6	Jonan	Jonan III 4	19	1	1	22.2	10
2011_7	Jonan	Jonan III 4	19	1	1	26.8	62
2011_8	Jonan	Jonan III 4	19	1	1	27.3	85
2011_9	Jonan	Jonan III 4	19	1	1	25	36
2011_10	Jonan	Jonan III 4	19	1	1	19.3	17
2011_11	Jonan	Jonan III 4	19	1	1	15	70
2011_12	Jonan	Jonan III 4	19	1	1	7.8	15
2012_1	Jonan	Jonan III 4	19	1	1	5	29
2012_2	Jonan	Jonan III 4	19	0	1	5.4	30
2012_3	Jonan	Jonan III 4	19	1	1	8.6	21
2012_4	Jonan	Jonan III 4	19	1	1	13.8	26
2012_5	Jonan	Jonan III 4	19	1	1	18.9	1
2012_6	Jonan	Jonan III 4	19	1	0	20.7	0
2012_7	Jonan	Jonan III 4	19	1	1	25.4	0
2012_8	Jonan	Jonan III 4	19	1	1	28.5	0
2012_9	Jonan	Jonan III 4	19	1	1	25.8	0
2012_10	Jonan	Jonan III 4	19	1	1	19.1	0
2012_11	Jonan	Jonan III 4	19	1	1	12.8	0
2012_12	Jonan	Jonan III 4	19	0	1	7.5	0
2013_1	Jonan	Jonan III 4	19	0	1	5.6	0
2013_2	Jonan	Jonan III 4	19	0	1	5.9	0
2013_3	Jonan	Jonan III 4	19	0	1	11.6	0
2013_4	Jonan	Jonan III 4	19	1	1	14.7	0
2013_5	Jonan	Jonan III 4	19	1	1	19	0
2013_6	Jonan	Jonan III 4	19	1	1	22.1	0
2013_7	Jonan	Jonan III 4	19	1	1	26.3	0
2013_8	Jonan	Jonan III 4	19	1	1	28.6	0
2013_9	Jonan	Jonan III 4	19	1	1	24.6	0
2013_10	Jonan	Jonan III 4	19	1	1	19.6	0
2013_11	Jonan	Jonan III 4	19	1	1	13.6	0
2013_12	Jonan	Jonan III 4	19	0	1	8.4	0
2014_1	Jonan	Jonan III 4	19	0	1	6.5	0
2014_2	Jonan	Jonan III 4	19	0	1	5.9	0
2014_3	Jonan	Jonan III 4	19	0	1	10	0
2014_4	Jonan	Jonan III 4	19	0	1	14.3	0
2014_5	Jonan	Jonan III 4	19	0	1	19.6	0
2014_6	Jonan	Jonan III 4	19	0	1	22.6	0
2014_7	Jonan	Jonan III 4	19	0	1	25.9	0
2014_8	Jonan	Jonan III 4	19	0	1	27.1	0
2014_9	Jonan	Jonan III 4	19	0	1	22.7	0
2014_10	Jonan	Jonan III 4	19	0	1	18.8	0
2014_11	Jonan	Jonan III 4	19	0	1	14.4	0
2014_12	Jonan	Jonan III 4	19	0	1	7.8	0
2015_1	Jonan	Jonan III 4	19	0	1	6.6	0
2015_2	Jonan	Jonan III 4	19	0	1	6.4	0
2015_3	Jonan	Jonan III 4	19	0	1	10.4	0
2015_4	Jonan	Jonan III 4	19	0	1	14.5	0
2015_5	Jonan	Jonan III 4	19	0	1	20.8	0
2015_6	Jonan	Jonan III 4	19	0	1	22.1	0
2015_7	Jonan	Jonan III 4	19	0	1	26.1	0
2015_8	Jonan	Jonan III 4	19	0	1	26.8	0
2015_9	Jonan	Jonan III 4	19	0	1	23	0
2015_10	Jonan	Jonan III 4	19	0	1	19	0
2015_11	Jonan	Jonan III 4	19	0	1	15	0
2015_12	Jonan	Jonan III 4	19	0	1	10.5	0
2016_1	Jonan	Jonan III 4	19	0	1	7	0
2016_2	Jonan	Jonan III 4	19	0	1	7.8	0
2016_3	Jonan	Jonan III 4	19	0	1	10.4	0
2011_5	Jonan	Jonan III 5	20	1	1	18.2	4
2011_6	Jonan	Jonan III 5	20	1	0	22.2	0
2011_7	Jonan	Jonan III 5	20	1	1	26.8	5
2011_8	Jonan	Jonan III 5	20	1	1	27.3	7
2011_9	Jonan	Jonan III 5	20	1	1	25	5
2011_10	Jonan	Jonan III 5	20	1	1	19.3	4
2011_11	Jonan	Jonan III 5	20	1	1	15	0
2011_12	Jonan	Jonan III 5	20	1	1	7.8	5
2012_1	Jonan	Jonan III 5	20	1	1	5	1
2012_2	Jonan	Jonan III 5	20	0	0	5.4	0
2012_3	Jonan	Jonan III 5	20	1	1	8.6	0
2012_4	Jonan	Jonan III 5	20	1	1	13.8	4
2012_5	Jonan	Jonan III 5	20	1	1	18.9	1
2012_6	Jonan	Jonan III 5	20	1	0	20.7	0
2012_7	Jonan	Jonan III 5	20	1	1	25.4	0
2012_8	Jonan	Jonan III 5	20	1	1	28.5	0
2012_9	Jonan	Jonan III 5	20	1	1	25.8	0
2012_10	Jonan	Jonan III 5	20	1	1	19.1	0
2012_11	Jonan	Jonan III 5	20	1	1	12.8	0
2012_12	Jonan	Jonan III 5	20	0	1	7.5	0
2013_1	Jonan	Jonan III 5	20	0	1	5.6	0
2013_2	Jonan	Jonan III 5	20	0	0	5.9	0
2013_3	Jonan	Jonan III 5	20	0	1	11.6	0
2013_4	Jonan	Jonan III 5	20	1	1	14.7	0
2013_5	Jonan	Jonan III 5	20	1	1	19	0
2013_6	Jonan	Jonan III 5	20	1	1	22.1	0
2013_7	Jonan	Jonan III 5	20	1	1	26.3	0
2013_8	Jonan	Jonan III 5	20	1	1	28.6	0
2013_9	Jonan	Jonan III 5	20	1	1	24.6	0
2013_10	Jonan	Jonan III 5	20	1	1	19.6	0
2013_11	Jonan	Jonan III 5	20	1	1	13.6	0
2013_12	Jonan	Jonan III 5	20	0	1	8.4	0
2014_1	Jonan	Jonan III 5	20	0	1	6.5	0
2014_2	Jonan	Jonan III 5	20	0	1	5.9	0
2014_3	Jonan	Jonan III 5	20	0	1	10	0
2014_4	Jonan	Jonan III 5	20	0	1	14.3	0
2014_5	Jonan	Jonan III 5	20	0	1	19.6	0
2014_6	Jonan	Jonan III 5	20	0	1	22.6	0
2014_7	Jonan	Jonan III 5	20	0	1	25.9	0
2014_8	Jonan	Jonan III 5	20	0	1	27.1	0
2014_9	Jonan	Jonan III 5	20	0	1	22.7	0
2014_10	Jonan	Jonan III 5	20	0	1	18.8	0
2014_11	Jonan	Jonan III 5	20	0	1	14.4	0
2014_12	Jonan	Jonan III 5	20	0	1	7.8	0
2015_1	Jonan	Jonan III 5	20	0	1	6.6	0
2015_2	Jonan	Jonan III 5	20	0	1	6.4	0
2015_3	Jonan	Jonan III 5	20	0	1	10.4	0
2015_4	Jonan	Jonan III 5	20	0	1	14.5	0
2015_5	Jonan	Jonan III 5	20	0	1	20.8	0
2015_6	Jonan	Jonan III 5	20	0	1	22.1	0
2015_7	Jonan	Jonan III 5	20	0	1	26.1	0
2015_8	Jonan	Jonan III 5	20	0	1	26.8	0
2015_9	Jonan	Jonan III 5	20	0	1	23	0
2015_10	Jonan	Jonan III 5	20	0	1	19	0
2015_11	Jonan	Jonan III 5	20	0	1	15	0
2015_12	Jonan	Jonan III 5	20	0	1	10.5	0
2016_1	Jonan	Jonan III 5	20	0	1	7	0
2016_2	Jonan	Jonan III 5	20	0	1	7.8	0
2016_3	Jonan	Jonan III 5	20	0	1	10.4	0
2011_5	Jonan	Jonan III 6	21	1	1	18.2	3
2011_6	Jonan	Jonan III 6	21	1	1	22.2	0
2011_7	Jonan	Jonan III 6	21	1	1	26.8	6
2011_8	Jonan	Jonan III 6	21	1	1	27.3	2
2011_9	Jonan	Jonan III 6	21	1	1	25	2
2011_10	Jonan	Jonan III 6	21	1	1	19.3	0
2011_11	Jonan	Jonan III 6	21	1	1	15	0
2011_12	Jonan	Jonan III 6	21	1	1	7.8	0
2012_1	Jonan	Jonan III 6	21	1	0	5	0
2012_2	Jonan	Jonan III 6	21	0	1	5.4	0
2012_3	Jonan	Jonan III 6	21	1	1	8.6	0
2012_4	Jonan	Jonan III 6	21	1	1	13.8	0
2012_5	Jonan	Jonan III 6	21	1	1	18.9	0
2012_6	Jonan	Jonan III 6	21	1	1	20.7	1
2012_7	Jonan	Jonan III 6	21	1	1	25.4	0
2012_8	Jonan	Jonan III 6	21	1	1	28.5	0
2012_9	Jonan	Jonan III 6	21	1	0	25.8	0
2012_10	Jonan	Jonan III 6	21	1	1	19.1	1
2012_11	Jonan	Jonan III 6	21	1	0	12.8	0
2012_12	Jonan	Jonan III 6	21	0	1	7.5	0
2013_1	Jonan	Jonan III 6	21	0	1	5.6	0
2013_2	Jonan	Jonan III 6	21	0	1	5.9	0
2013_3	Jonan	Jonan III 6	21	0	1	11.6	1
2013_4	Jonan	Jonan III 6	21	1	1	14.7	0
2013_5	Jonan	Jonan III 6	21	1	1	19	0
2013_6	Jonan	Jonan III 6	21	1	1	22.1	0
2013_7	Jonan	Jonan III 6	21	1	1	26.3	0
2013_8	Jonan	Jonan III 6	21	1	1	28.6	0
2013_9	Jonan	Jonan III 6	21	1	1	24.6	0
2013_10	Jonan	Jonan III 6	21	1	1	19.6	0
2013_11	Jonan	Jonan III 6	21	1	1	13.6	0
2013_12	Jonan	Jonan III 6	21	0	1	8.4	0
2014_1	Jonan	Jonan III 6	21	0	1	6.5	0
2014_2	Jonan	Jonan III 6	21	0	1	5.9	0
2014_3	Jonan	Jonan III 6	21	0	1	10	0
2014_4	Jonan	Jonan III 6	21	0	1	14.3	0
2014_5	Jonan	Jonan III 6	21	0	1	19.6	0
2014_6	Jonan	Jonan III 6	21	0	1	22.6	0
2014_7	Jonan	Jonan III 6	21	0	1	25.9	0
2014_8	Jonan	Jonan III 6	21	0	1	27.1	0
2014_9	Jonan	Jonan III 6	21	0	1	22.7	0
2014_10	Jonan	Jonan III 6	21	0	1	18.8	0
2014_11	Jonan	Jonan III 6	21	0	1	14.4	0
2014_12	Jonan	Jonan III 6	21	0	1	7.8	0
2015_1	Jonan	Jonan III 6	21	0	1	6.6	0
2015_2	Jonan	Jonan III 6	21	0	1	6.4	0
2015_3	Jonan	Jonan III 6	21	0	1	10.4	0
2015_4	Jonan	Jonan III 6	21	0	1	14.5	0
2015_5	Jonan	Jonan III 6	21	0	1	20.8	0
2015_6	Jonan	Jonan III 6	21	0	1	22.1	0
2015_7	Jonan	Jonan III 6	21	0	1	26.1	0
2015_8	Jonan	Jonan III 6	21	0	1	26.8	0
2015_9	Jonan	Jonan III 6	21	0	1	23	0
2015_10	Jonan	Jonan III 6	21	0	1	19	0
2015_11	Jonan	Jonan III 6	21	0	1	15	0
2015_12	Jonan	Jonan III 6	21	0	1	10.5	0
2016_1	Jonan	Jonan III 6	21	0	1	7	0
2016_2	Jonan	Jonan III 6	21	0	1	7.8	0
2016_3	Jonan	Jonan III 6	21	0	1	10.4	0
2011_5	Jonan	Jonan III 7	22	1	1	18.2	2
2011_6	Jonan	Jonan III 7	22	1	1	22.2	1
2011_7	Jonan	Jonan III 7	22	1	1	26.8	6
2011_8	Jonan	Jonan III 7	22	1	1	27.3	1
2011_9	Jonan	Jonan III 7	22	1	1	25	0
2011_10	Jonan	Jonan III 7	22	1	1	19.3	2
2011_11	Jonan	Jonan III 7	22	1	1	15	0
2011_12	Jonan	Jonan III 7	22	1	1	7.8	0
2012_1	Jonan	Jonan III 7	22	1	1	5	0
2012_2	Jonan	Jonan III 7	22	0	1	5.4	1
2012_3	Jonan	Jonan III 7	22	1	1	8.6	0
2012_4	Jonan	Jonan III 7	22	1	1	13.8	0
2012_5	Jonan	Jonan III 7	22	1	1	18.9	1
2012_6	Jonan	Jonan III 7	22	1	1	20.7	1
2012_7	Jonan	Jonan III 7	22	1	1	25.4	0
2012_8	Jonan	Jonan III 7	22	1	1	28.5	0
2012_9	Jonan	Jonan III 7	22	1	1	25.8	1
2012_10	Jonan	Jonan III 7	22	1	1	19.1	0
2012_11	Jonan	Jonan III 7	22	1	1	12.8	0
2012_12	Jonan	Jonan III 7	22	0	1	7.5	0
2013_1	Jonan	Jonan III 7	22	0	1	5.6	0
2013_2	Jonan	Jonan III 7	22	0	1	5.9	0
2013_3	Jonan	Jonan III 7	22	0	1	11.6	0
2013_4	Jonan	Jonan III 7	22	1	1	14.7	0
2013_5	Jonan	Jonan III 7	22	1	1	19	1
2013_6	Jonan	Jonan III 7	22	1	1	22.1	0
2013_7	Jonan	Jonan III 7	22	1	1	26.3	0
2013_8	Jonan	Jonan III 7	22	1	1	28.6	0
2013_9	Jonan	Jonan III 7	22	1	1	24.6	0
2013_10	Jonan	Jonan III 7	22	1	1	19.6	0
2013_11	Jonan	Jonan III 7	22	1	1	13.6	0
2013_12	Jonan	Jonan III 7	22	0	1	8.4	0
2014_1	Jonan	Jonan III 7	22	0	1	6.5	0
2014_2	Jonan	Jonan III 7	22	0	1	5.9	0
2014_3	Jonan	Jonan III 7	22	0	1	10	0
2014_4	Jonan	Jonan III 7	22	0	1	14.3	0
2014_5	Jonan	Jonan III 7	22	0	1	19.6	0
2014_6	Jonan	Jonan III 7	22	0	1	22.6	0
2014_7	Jonan	Jonan III 7	22	0	1	25.9	0
2014_8	Jonan	Jonan III 7	22	0	1	27.1	0
2014_9	Jonan	Jonan III 7	22	0	1	22.7	0
2014_10	Jonan	Jonan III 7	22	0	1	18.8	0
2014_11	Jonan	Jonan III 7	22	0	1	14.4	0
2014_12	Jonan	Jonan III 7	22	0	1	7.8	0
2015_1	Jonan	Jonan III 7	22	0	1	6.6	0
2015_2	Jonan	Jonan III 7	22	0	1	6.4	0
2015_3	Jonan	Jonan III 7	22	0	1	10.4	0
2015_4	Jonan	Jonan III 7	22	0	1	14.5	0
2015_5	Jonan	Jonan III 7	22	0	1	20.8	0
2015_6	Jonan	Jonan III 7	22	0	1	22.1	0
2015_7	Jonan	Jonan III 7	22	0	1	26.1	0
2015_8	Jonan	Jonan III 7	22	0	1	26.8	0
2015_9	Jonan	Jonan III 7	22	0	1	23	0
2015_10	Jonan	Jonan III 7	22	0	1	19	0
2015_11	Jonan	Jonan III 7	22	0	1	15	0
2015_12	Jonan	Jonan III 7	22	0	1	10.5	0
2016_1	Jonan	Jonan III 7	22	0	1	7	0
2016_2	Jonan	Jonan III 7	22	0	1	7.8	0
2016_3	Jonan	Jonan III 7	22	0	1	10.4	0
2011_5	Jonan	Jonan III 8	23	1	1	18.2	13
2011_6	Jonan	Jonan III 8	23	1	1	22.2	19
2011_7	Jonan	Jonan III 8	23	1	1	26.8	49
2011_8	Jonan	Jonan III 8	23	1	1	27.3	10
2011_9	Jonan	Jonan III 8	23	1	1	25	9
2011_10	Jonan	Jonan III 8	23	1	1	19.3	18
2011_11	Jonan	Jonan III 8	23	1	1	15	1
2011_12	Jonan	Jonan III 8	23	1	1	7.8	0
2012_1	Jonan	Jonan III 8	23	1	1	5	0
2012_2	Jonan	Jonan III 8	23	0	1	5.4	0
2012_3	Jonan	Jonan III 8	23	1	1	8.6	0
2012_4	Jonan	Jonan III 8	23	1	1	13.8	0
2012_5	Jonan	Jonan III 8	23	1	1	18.9	0
2012_6	Jonan	Jonan III 8	23	1	1	20.7	0
2012_7	Jonan	Jonan III 8	23	1	1	25.4	0
2012_8	Jonan	Jonan III 8	23	1	1	28.5	1
2012_9	Jonan	Jonan III 8	23	1	1	25.8	0
2012_10	Jonan	Jonan III 8	23	1	1	19.1	0
2012_11	Jonan	Jonan III 8	23	1	1	12.8	0
2012_12	Jonan	Jonan III 8	23	0	1	7.5	0
2013_1	Jonan	Jonan III 8	23	0	1	5.6	0
2013_2	Jonan	Jonan III 8	23	0	0	5.9	0
2013_3	Jonan	Jonan III 8	23	0	1	11.6	0
2013_4	Jonan	Jonan III 8	23	1	1	14.7	0
2013_5	Jonan	Jonan III 8	23	1	1	19	0
2013_6	Jonan	Jonan III 8	23	1	1	22.1	0
2013_7	Jonan	Jonan III 8	23	1	1	26.3	0
2013_8	Jonan	Jonan III 8	23	1	1	28.6	0
2013_9	Jonan	Jonan III 8	23	1	1	24.6	0
2013_10	Jonan	Jonan III 8	23	1	1	19.6	0
2013_11	Jonan	Jonan III 8	23	1	1	13.6	0
2013_12	Jonan	Jonan III 8	23	0	1	8.4	0
2014_1	Jonan	Jonan III 8	23	0	1	6.5	0
2014_2	Jonan	Jonan III 8	23	0	1	5.9	0
2014_3	Jonan	Jonan III 8	23	0	1	10	0
2014_4	Jonan	Jonan III 8	23	0	1	14.3	0
2014_5	Jonan	Jonan III 8	23	0	1	19.6	0
2014_6	Jonan	Jonan III 8	23	0	1	22.6	0
2014_7	Jonan	Jonan III 8	23	0	1	25.9	0
2014_8	Jonan	Jonan III 8	23	0	1	27.1	0
2014_9	Jonan	Jonan III 8	23	0	1	22.7	0
2014_10	Jonan	Jonan III 8	23	0	1	18.8	0
2014_11	Jonan	Jonan III 8	23	0	1	14.4	0
2014_12	Jonan	Jonan III 8	23	0	1	7.8	0
2015_1	Jonan	Jonan III 8	23	0	1	6.6	0
2015_2	Jonan	Jonan III 8	23	0	1	6.4	0
2015_3	Jonan	Jonan III 8	23	0	1	10.4	0
2015_4	Jonan	Jonan III 8	23	0	1	14.5	0
2015_5	Jonan	Jonan III 8	23	0	1	20.8	0
2015_6	Jonan	Jonan III 8	23	0	1	22.1	0
2015_7	Jonan	Jonan III 8	23	0	1	26.1	0
2015_8	Jonan	Jonan III 8	23	0	1	26.8	0
2015_9	Jonan	Jonan III 8	23	0	1	23	0
2015_10	Jonan	Jonan III 8	23	0	1	19	0
2015_11	Jonan	Jonan III 8	23	0	1	15	0
2015_12	Jonan	Jonan III 8	23	0	1	10.5	0
2016_1	Jonan	Jonan III 8	23	0	1	7	0
2016_2	Jonan	Jonan III 8	23	0	1	7.8	0
2016_3	Jonan	Jonan III 8	23	0	1	10.4	0
2011_5	Jonan	Jonan III 9	24	1	1	18.2	5
2011_6	Jonan	Jonan III 9	24	1	1	22.2	4
2011_7	Jonan	Jonan III 9	24	1	1	26.8	22
2011_8	Jonan	Jonan III 9	24	1	1	27.3	22
2011_9	Jonan	Jonan III 9	24	1	1	25	27
2011_10	Jonan	Jonan III 9	24	1	1	19.3	2
2011_11	Jonan	Jonan III 9	24	1	0	15	0
2011_12	Jonan	Jonan III 9	24	1	1	7.8	3
2012_1	Jonan	Jonan III 9	24	1	1	5	0
2012_2	Jonan	Jonan III 9	24	0	1	5.4	1
2012_3	Jonan	Jonan III 9	24	1	1	8.6	0
2012_4	Jonan	Jonan III 9	24	1	1	13.8	1
2012_5	Jonan	Jonan III 9	24	1	1	18.9	0
2012_6	Jonan	Jonan III 9	24	1	1	20.7	0
2012_7	Jonan	Jonan III 9	24	1	1	25.4	0
2012_8	Jonan	Jonan III 9	24	1	1	28.5	0
2012_9	Jonan	Jonan III 9	24	1	1	25.8	0
2012_10	Jonan	Jonan III 9	24	1	1	19.1	1
2012_11	Jonan	Jonan III 9	24	1	1	12.8	0
2012_12	Jonan	Jonan III 9	24	0	1	7.5	0
2013_1	Jonan	Jonan III 9	24	0	1	5.6	0
2013_2	Jonan	Jonan III 9	24	0	1	5.9	0
2013_3	Jonan	Jonan III 9	24	0	1	11.6	0
2013_4	Jonan	Jonan III 9	24	1	1	14.7	0
2013_5	Jonan	Jonan III 9	24	1	1	19	0
2013_6	Jonan	Jonan III 9	24	1	1	22.1	0
2013_7	Jonan	Jonan III 9	24	1	1	26.3	0
2013_8	Jonan	Jonan III 9	24	1	1	28.6	0
2013_9	Jonan	Jonan III 9	24	1	1	24.6	0
2013_10	Jonan	Jonan III 9	24	1	1	19.6	0
2013_11	Jonan	Jonan III 9	24	1	1	13.6	0
2013_12	Jonan	Jonan III 9	24	0	1	8.4	0
2014_1	Jonan	Jonan III 9	24	0	1	6.5	0
2014_2	Jonan	Jonan III 9	24	0	1	5.9	0
2014_3	Jonan	Jonan III 9	24	0	1	10	0
2014_4	Jonan	Jonan III 9	24	0	1	14.3	0
2014_5	Jonan	Jonan III 9	24	0	1	19.6	0
2014_6	Jonan	Jonan III 9	24	0	1	22.6	0
2014_7	Jonan	Jonan III 9	24	0	1	25.9	0
2014_8	Jonan	Jonan III 9	24	0	1	27.1	0
2014_9	Jonan	Jonan III 9	24	0	1	22.7	0
2014_10	Jonan	Jonan III 9	24	0	1	18.8	0
2014_11	Jonan	Jonan III 9	24	0	0	14.4	0
2014_12	Jonan	Jonan III 9	24	0	1	7.8	0
2015_1	Jonan	Jonan III 9	24	0	1	6.6	0
2015_2	Jonan	Jonan III 9	24	0	1	6.4	0
2015_3	Jonan	Jonan III 9	24	0	1	10.4	0
2015_4	Jonan	Jonan III 9	24	0	1	14.5	0
2015_5	Jonan	Jonan III 9	24	0	1	20.8	0
2015_6	Jonan	Jonan III 9	24	0	1	22.1	0
2015_7	Jonan	Jonan III 9	24	0	1	26.1	0
2015_8	Jonan	Jonan III 9	24	0	1	26.8	0
2015_9	Jonan	Jonan III 9	24	0	1	23	0
2015_10	Jonan	Jonan III 9	24	0	1	19	0
2015_11	Jonan	Jonan III 9	24	0	1	15	0
2015_12	Jonan	Jonan III 9	24	0	1	10.5	0
2016_1	Jonan	Jonan III 9	24	0	1	7	0
2016_2	Jonan	Jonan III 9	24	0	1	7.8	0
2016_3	Jonan	Jonan III 9	24	0	1	10.4	0
2011_5	Jonan	Jonan IV 1	25	1	1	18.2	0
2011_6	Jonan	Jonan IV 1	25	1	1	22.2	0
2011_7	Jonan	Jonan IV 1	25	1	1	26.8	0
2011_8	Jonan	Jonan IV 1	25	1	1	27.3	0
2011_9	Jonan	Jonan IV 1	25	1	1	25	0
2011_10	Jonan	Jonan IV 1	25	1	1	19.3	0
2011_11	Jonan	Jonan IV 1	25	1	1	15	0
2011_12	Jonan	Jonan IV 1	25	1	1	7.8	0
2012_1	Jonan	Jonan IV 1	25	1	1	5	0
2012_2	Jonan	Jonan IV 1	25	0	1	5.4	0
2012_3	Jonan	Jonan IV 1	25	1	1	8.6	1
2012_4	Jonan	Jonan IV 1	25	1	1	13.8	0
2012_5	Jonan	Jonan IV 1	25	1	1	18.9	0
2012_6	Jonan	Jonan IV 1	25	1	1	20.7	0
2012_7	Jonan	Jonan IV 1	25	1	1	25.4	0
2012_8	Jonan	Jonan IV 1	25	1	1	28.5	0
2012_9	Jonan	Jonan IV 1	25	1	1	25.8	0
2012_10	Jonan	Jonan IV 1	25	1	1	19.1	0
2012_11	Jonan	Jonan IV 1	25	0	1	12.8	0
2012_12	Jonan	Jonan IV 1	25	0	1	7.5	0
2013_1	Jonan	Jonan IV 1	25	0	1	5.6	0
2013_2	Jonan	Jonan IV 1	25	0	1	5.9	0
2013_3	Jonan	Jonan IV 1	25	0	1	11.6	0
2013_4	Jonan	Jonan IV 1	25	1	1	14.7	0
2013_5	Jonan	Jonan IV 1	25	1	1	19	0
2013_6	Jonan	Jonan IV 1	25	1	1	22.1	0
2013_7	Jonan	Jonan IV 1	25	1	1	26.3	0
2013_8	Jonan	Jonan IV 1	25	0	1	28.6	0
2013_9	Jonan	Jonan IV 1	25	0	1	24.6	0
2013_10	Jonan	Jonan IV 1	25	0	1	19.6	0
2013_11	Jonan	Jonan IV 1	25	0	1	13.6	0
2013_12	Jonan	Jonan IV 1	25	0	1	8.4	0
2014_1	Jonan	Jonan IV 1	25	0	1	6.5	0
2014_2	Jonan	Jonan IV 1	25	0	1	5.9	0
2014_3	Jonan	Jonan IV 1	25	0	1	10	0
2014_4	Jonan	Jonan IV 1	25	0	1	14.3	0
2014_5	Jonan	Jonan IV 1	25	1	1	19.6	0
2014_6	Jonan	Jonan IV 1	25	1	1	22.6	0
2014_7	Jonan	Jonan IV 1	25	1	1	25.9	0
2014_8	Jonan	Jonan IV 1	25	1	1	27.1	0
2014_9	Jonan	Jonan IV 1	25	1	1	22.7	0
2014_10	Jonan	Jonan IV 1	25	1	1	18.8	0
2014_11	Jonan	Jonan IV 1	25	1	1	14.4	0
2014_12	Jonan	Jonan IV 1	25	1	1	7.8	0
2015_1	Jonan	Jonan IV 1	25	0	1	6.6	0
2015_2	Jonan	Jonan IV 1	25	0	1	6.4	0
2015_3	Jonan	Jonan IV 1	25	0	1	10.4	0
2015_4	Jonan	Jonan IV 1	25	1	1	14.5	0
2015_5	Jonan	Jonan IV 1	25	1	1	20.8	0
2015_6	Jonan	Jonan IV 1	25	0	1	22.1	0
2015_7	Jonan	Jonan IV 1	25	0	1	26.1	0
2015_8	Jonan	Jonan IV 1	25	0	1	26.8	0
2015_9	Jonan	Jonan IV 1	25	0	1	23	0
2015_10	Jonan	Jonan IV 1	25	0	1	19	0
2015_11	Jonan	Jonan IV 1	25	0	1	15	0
2015_12	Jonan	Jonan IV 1	25	0	1	10.5	0
2016_1	Jonan	Jonan IV 1	25	0	1	7	0
2016_2	Jonan	Jonan IV 1	25	0	1	7.8	0
2016_3	Jonan	Jonan IV 1	25	0	1	10.4	0
2011_5	Jonan	Jonan IV 2	26	1	1	18.2	2
2011_6	Jonan	Jonan IV 2	26	1	1	22.2	4
2011_7	Jonan	Jonan IV 2	26	1	1	26.8	0
2011_8	Jonan	Jonan IV 2	26	1	1	27.3	0
2011_9	Jonan	Jonan IV 2	26	1	1	25	1
2011_10	Jonan	Jonan IV 2	26	1	1	19.3	0
2011_11	Jonan	Jonan IV 2	26	1	1	15	0
2011_12	Jonan	Jonan IV 2	26	1	1	7.8	2
2012_1	Jonan	Jonan IV 2	26	1	1	5	1
2012_2	Jonan	Jonan IV 2	26	0	1	5.4	0
2012_3	Jonan	Jonan IV 2	26	1	1	8.6	0
2012_4	Jonan	Jonan IV 2	26	1	1	13.8	0
2012_5	Jonan	Jonan IV 2	26	1	1	18.9	0
2012_6	Jonan	Jonan IV 2	26	1	0	20.7	0
2012_7	Jonan	Jonan IV 2	26	1	1	25.4	0
2012_8	Jonan	Jonan IV 2	26	1	1	28.5	0
2012_9	Jonan	Jonan IV 2	26	1	1	25.8	0
2012_10	Jonan	Jonan IV 2	26	1	1	19.1	1
2012_11	Jonan	Jonan IV 2	26	0	1	12.8	0
2012_12	Jonan	Jonan IV 2	26	0	1	7.5	0
2013_1	Jonan	Jonan IV 2	26	0	1	5.6	0
2013_2	Jonan	Jonan IV 2	26	0	1	5.9	0
2013_3	Jonan	Jonan IV 2	26	0	1	11.6	0
2013_4	Jonan	Jonan IV 2	26	1	1	14.7	0
2013_5	Jonan	Jonan IV 2	26	1	1	19	0
2013_6	Jonan	Jonan IV 2	26	1	1	22.1	0
2013_7	Jonan	Jonan IV 2	26	1	1	26.3	0
2013_8	Jonan	Jonan IV 2	26	0	1	28.6	0
2013_9	Jonan	Jonan IV 2	26	0	1	24.6	0
2013_10	Jonan	Jonan IV 2	26	0	1	19.6	0
2013_11	Jonan	Jonan IV 2	26	0	1	13.6	0
2013_12	Jonan	Jonan IV 2	26	0	1	8.4	0
2014_1	Jonan	Jonan IV 2	26	0	1	6.5	0
2014_2	Jonan	Jonan IV 2	26	0	1	5.9	0
2014_3	Jonan	Jonan IV 2	26	0	1	10	0
2014_4	Jonan	Jonan IV 2	26	0	1	14.3	0
2014_5	Jonan	Jonan IV 2	26	1	1	19.6	0
2014_6	Jonan	Jonan IV 2	26	1	1	22.6	0
2014_7	Jonan	Jonan IV 2	26	1	1	25.9	0
2014_8	Jonan	Jonan IV 2	26	1	1	27.1	0
2014_9	Jonan	Jonan IV 2	26	1	1	22.7	0
2014_10	Jonan	Jonan IV 2	26	1	1	18.8	0
2014_11	Jonan	Jonan IV 2	26	1	1	14.4	0
2014_12	Jonan	Jonan IV 2	26	1	1	7.8	0
2015_1	Jonan	Jonan IV 2	26	0	1	6.6	0
2015_2	Jonan	Jonan IV 2	26	0	1	6.4	0
2015_3	Jonan	Jonan IV 2	26	0	1	10.4	0
2015_4	Jonan	Jonan IV 2	26	1	1	14.5	0
2015_5	Jonan	Jonan IV 2	26	1	1	20.8	0
2015_6	Jonan	Jonan IV 2	26	0	1	22.1	0
2015_7	Jonan	Jonan IV 2	26	0	1	26.1	0
2015_8	Jonan	Jonan IV 2	26	0	1	26.8	0
2015_9	Jonan	Jonan IV 2	26	0	1	23	0
2015_10	Jonan	Jonan IV 2	26	0	1	19	0
2015_11	Jonan	Jonan IV 2	26	0	1	15	0
2015_12	Jonan	Jonan IV 2	26	0	1	10.5	0
2016_1	Jonan	Jonan IV 2	26	0	1	7	0
2016_2	Jonan	Jonan IV 2	26	0	1	7.8	0
2016_3	Jonan	Jonan IV 2	26	0	1	10.4	0
2011_5	Jonan	Jonan IV 3	27	1	1	18.2	13
2011_6	Jonan	Jonan IV 3	27	1	1	22.2	11
2011_7	Jonan	Jonan IV 3	27	1	1	26.8	12
2011_8	Jonan	Jonan IV 3	27	1	1	27.3	0
2011_9	Jonan	Jonan IV 3	27	1	1	25	25
2011_10	Jonan	Jonan IV 3	27	1	1	19.3	35
2011_11	Jonan	Jonan IV 3	27	1	1	15	70
2011_12	Jonan	Jonan IV 3	27	1	1	7.8	2
2012_1	Jonan	Jonan IV 3	27	1	1	5	0
2012_2	Jonan	Jonan IV 3	27	0	1	5.4	0
2012_3	Jonan	Jonan IV 3	27	1	1	8.6	1
2012_4	Jonan	Jonan IV 3	27	1	1	13.8	0
2012_5	Jonan	Jonan IV 3	27	1	1	18.9	1
2012_6	Jonan	Jonan IV 3	27	1	1	20.7	0
2012_7	Jonan	Jonan IV 3	27	1	1	25.4	0
2012_8	Jonan	Jonan IV 3	27	1	1	28.5	0
2012_9	Jonan	Jonan IV 3	27	1	1	25.8	0
2012_10	Jonan	Jonan IV 3	27	1	1	19.1	0
2012_11	Jonan	Jonan IV 3	27	0	1	12.8	0
2012_12	Jonan	Jonan IV 3	27	0	1	7.5	0
2013_1	Jonan	Jonan IV 3	27	0	1	5.6	0
2013_2	Jonan	Jonan IV 3	27	0	1	5.9	0
2013_3	Jonan	Jonan IV 3	27	0	1	11.6	0
2013_4	Jonan	Jonan IV 3	27	1	1	14.7	0
2013_5	Jonan	Jonan IV 3	27	1	1	19	0
2013_6	Jonan	Jonan IV 3	27	1	1	22.1	0
2013_7	Jonan	Jonan IV 3	27	1	1	26.3	0
2013_8	Jonan	Jonan IV 3	27	0	1	28.6	0
2013_9	Jonan	Jonan IV 3	27	0	1	24.6	0
2013_10	Jonan	Jonan IV 3	27	0	1	19.6	0
2013_11	Jonan	Jonan IV 3	27	0	1	13.6	0
2013_12	Jonan	Jonan IV 3	27	0	1	8.4	0
2014_1	Jonan	Jonan IV 3	27	0	1	6.5	0
2014_2	Jonan	Jonan IV 3	27	0	1	5.9	0
2014_3	Jonan	Jonan IV 3	27	0	1	10	0
2014_4	Jonan	Jonan IV 3	27	0	1	14.3	0
2014_5	Jonan	Jonan IV 3	27	1	1	19.6	0
2014_6	Jonan	Jonan IV 3	27	1	1	22.6	0
2014_7	Jonan	Jonan IV 3	27	1	1	25.9	0
2014_8	Jonan	Jonan IV 3	27	1	1	27.1	0
2014_9	Jonan	Jonan IV 3	27	1	1	22.7	0
2014_10	Jonan	Jonan IV 3	27	1	1	18.8	0
2014_11	Jonan	Jonan IV 3	27	1	1	14.4	0
2014_12	Jonan	Jonan IV 3	27	1	1	7.8	0
2015_1	Jonan	Jonan IV 3	27	0	1	6.6	0
2015_2	Jonan	Jonan IV 3	27	0	1	6.4	0
2015_3	Jonan	Jonan IV 3	27	0	1	10.4	0
2015_4	Jonan	Jonan IV 3	27	1	1	14.5	0
2015_5	Jonan	Jonan IV 3	27	1	1	20.8	0
2015_6	Jonan	Jonan IV 3	27	0	1	22.1	0
2015_7	Jonan	Jonan IV 3	27	0	1	26.1	0
2015_8	Jonan	Jonan IV 3	27	0	1	26.8	0
2015_9	Jonan	Jonan IV 3	27	0	1	23	0
2015_10	Jonan	Jonan IV 3	27	0	1	19	0
2015_11	Jonan	Jonan IV 3	27	0	1	15	0
2015_12	Jonan	Jonan IV 3	27	0	1	10.5	0
2016_1	Jonan	Jonan IV 3	27	0	1	7	0
2016_2	Jonan	Jonan IV 3	27	0	1	7.8	0
2016_3	Jonan	Jonan IV 3	27	0	1	10.4	0
2011_5	Jonan	Jonan IV 4	28	1	1	18.2	16
2011_6	Jonan	Jonan IV 4	28	1	1	22.2	56
2011_7	Jonan	Jonan IV 4	28	1	1	26.8	29
2011_8	Jonan	Jonan IV 4	28	1	1	27.3	0
2011_9	Jonan	Jonan IV 4	28	1	1	25	114
2011_10	Jonan	Jonan IV 4	28	1	1	19.3	0
2011_11	Jonan	Jonan IV 4	28	1	1	15	1
2011_12	Jonan	Jonan IV 4	28	1	1	7.8	0
2012_1	Jonan	Jonan IV 4	28	1	1	5	0
2012_2	Jonan	Jonan IV 4	28	0	1	5.4	0
2012_3	Jonan	Jonan IV 4	28	1	1	8.6	0
2012_4	Jonan	Jonan IV 4	28	1	1	13.8	0
2012_5	Jonan	Jonan IV 4	28	1	1	18.9	0
2012_6	Jonan	Jonan IV 4	28	1	1	20.7	0
2012_7	Jonan	Jonan IV 4	28	1	1	25.4	1
2012_8	Jonan	Jonan IV 4	28	1	1	28.5	0
2012_9	Jonan	Jonan IV 4	28	1	1	25.8	0
2012_10	Jonan	Jonan IV 4	28	1	1	19.1	0
2012_11	Jonan	Jonan IV 4	28	0	1	12.8	0
2012_12	Jonan	Jonan IV 4	28	0	1	7.5	0
2013_1	Jonan	Jonan IV 4	28	0	1	5.6	0
2013_2	Jonan	Jonan IV 4	28	0	1	5.9	0
2013_3	Jonan	Jonan IV 4	28	0	1	11.6	0
2013_4	Jonan	Jonan IV 4	28	1	1	14.7	0
2013_5	Jonan	Jonan IV 4	28	1	1	19	0
2013_6	Jonan	Jonan IV 4	28	1	1	22.1	0
2013_7	Jonan	Jonan IV 4	28	1	1	26.3	0
2013_8	Jonan	Jonan IV 4	28	0	1	28.6	0
2013_9	Jonan	Jonan IV 4	28	0	1	24.6	0
2013_10	Jonan	Jonan IV 4	28	0	1	19.6	0
2013_11	Jonan	Jonan IV 4	28	0	1	13.6	0
2013_12	Jonan	Jonan IV 4	28	0	1	8.4	0
2014_1	Jonan	Jonan IV 4	28	0	1	6.5	0
2014_2	Jonan	Jonan IV 4	28	0	1	5.9	0
2014_3	Jonan	Jonan IV 4	28	0	1	10	0
2014_4	Jonan	Jonan IV 4	28	0	1	14.3	0
2014_5	Jonan	Jonan IV 4	28	1	1	19.6	0
2014_6	Jonan	Jonan IV 4	28	1	1	22.6	0
2014_7	Jonan	Jonan IV 4	28	1	1	25.9	0
2014_8	Jonan	Jonan IV 4	28	1	1	27.1	0
2014_9	Jonan	Jonan IV 4	28	1	1	22.7	0
2014_10	Jonan	Jonan IV 4	28	1	1	18.8	0
2014_11	Jonan	Jonan IV 4	28	1	1	14.4	0
2014_12	Jonan	Jonan IV 4	28	1	1	7.8	0
2015_1	Jonan	Jonan IV 4	28	0	1	6.6	0
2015_2	Jonan	Jonan IV 4	28	0	1	6.4	0
2015_3	Jonan	Jonan IV 4	28	0	1	10.4	0
2015_4	Jonan	Jonan IV 4	28	1	1	14.5	0
2015_5	Jonan	Jonan IV 4	28	1	1	20.8	0
2015_6	Jonan	Jonan IV 4	28	0	1	22.1	0
2015_7	Jonan	Jonan IV 4	28	0	1	26.1	0
2015_8	Jonan	Jonan IV 4	28	0	1	26.8	0
2015_9	Jonan	Jonan IV 4	28	0	1	23	0
2015_10	Jonan	Jonan IV 4	28	0	1	19	0
2015_11	Jonan	Jonan IV 4	28	0	1	15	0
2015_12	Jonan	Jonan IV 4	28	0	1	10.5	0
2016_1	Jonan	Jonan IV 4	28	0	1	7	0
2016_2	Jonan	Jonan IV 4	28	0	1	7.8	0
2016_3	Jonan	Jonan IV 4	28	0	1	10.4	0
2011_5	Tokai	Tokai a 1	29	1	1	18.2	0
2011_6	Tokai	Tokai a 1	29	1	1	22.2	0
2011_7	Tokai	Tokai a 1	29	1	1	26.8	3
2011_8	Tokai	Tokai a 1	29	1	1	27.3	0
2011_9	Tokai	Tokai a 1	29	1	1	25	0
2011_10	Tokai	Tokai a 1	29	1	1	19.3	0
2011_11	Tokai	Tokai a 1	29	1	1	15	0
2011_12	Tokai	Tokai a 1	29	1	1	7.8	0
2012_1	Tokai	Tokai a 1	29	1	1	5	0
2012_2	Tokai	Tokai a 1	29	0	1	5.4	0
2012_3	Tokai	Tokai a 1	29	0	1	8.6	0
2012_4	Tokai	Tokai a 1	29	1	1	13.8	0
2012_5	Tokai	Tokai a 1	29	0	1	18.9	0
2012_6	Tokai	Tokai a 1	29	0	1	20.7	0
2012_7	Tokai	Tokai a 1	29	0	1	25.4	0
2012_8	Tokai	Tokai a 1	29	0	1	28.5	0
2012_9	Tokai	Tokai a 1	29	0	1	25.8	0
2012_10	Tokai	Tokai a 1	29	0	1	19.1	0
2012_11	Tokai	Tokai a 1	29	0	1	12.8	0
2012_12	Tokai	Tokai a 1	29	0	1	7.5	0
2013_1	Tokai	Tokai a 1	29	0	0	5.6	0
2013_2	Tokai	Tokai a 1	29	0	1	5.9	0
2013_3	Tokai	Tokai a 1	29	0	1	11.6	0
2013_4	Tokai	Tokai a 1	29	0	1	14.7	0
2013_5	Tokai	Tokai a 1	29	0	1	19	0
2013_6	Tokai	Tokai a 1	29	0	1	22.1	0
2013_7	Tokai	Tokai a 1	29	0	1	26.3	0
2013_8	Tokai	Tokai a 1	29	0	1	28.6	0
2013_9	Tokai	Tokai a 1	29	0	1	24.6	0
2013_10	Tokai	Tokai a 1	29	0	1	19.6	0
2013_11	Tokai	Tokai a 1	29	0	1	13.6	0
2013_12	Tokai	Tokai a 1	29	0	1	8.4	0
2014_1	Tokai	Tokai a 1	29	0	1	6.5	0
2014_2	Tokai	Tokai a 1	29	0	1	5.9	0
2014_3	Tokai	Tokai a 1	29	0	1	10	0
2014_4	Tokai	Tokai a 1	29	0	1	14.3	0
2014_5	Tokai	Tokai a 1	29	0	1	19.6	0
2014_6	Tokai	Tokai a 1	29	0	1	22.6	0
2014_7	Tokai	Tokai a 1	29	0	1	25.9	0
2014_8	Tokai	Tokai a 1	29	0	1	27.1	0
2014_9	Tokai	Tokai a 1	29	0	1	22.7	0
2014_10	Tokai	Tokai a 1	29	0	1	18.8	0
2014_11	Tokai	Tokai a 1	29	0	1	14.4	0
2014_12	Tokai	Tokai a 1	29	0	1	7.8	0
2015_1	Tokai	Tokai a 1	29	0	1	6.6	0
2015_2	Tokai	Tokai a 1	29	0	1	6.4	0
2015_3	Tokai	Tokai a 1	29	0	1	10.4	0
2015_4	Tokai	Tokai a 1	29	0	1	14.5	0
2015_5	Tokai	Tokai a 1	29	0	1	20.8	0
2015_6	Tokai	Tokai a 1	29	0	1	22.1	0
2015_7	Tokai	Tokai a 1	29	0	1	26.1	0
2015_8	Tokai	Tokai a 1	29	0	1	26.8	0
2015_9	Tokai	Tokai a 1	29	0	1	23	0
2015_10	Tokai	Tokai a 1	29	0	1	19	0
2015_11	Tokai	Tokai a 1	29	0	1	15	0
2015_12	Tokai	Tokai a 1	29	0	1	10.5	0
2016_1	Tokai	Tokai a 1	29	0	1	7	0
2016_2	Tokai	Tokai a 1	29	0	1	7.8	0
2016_3	Tokai	Tokai a 1	29	0	1	10.4	0
2011_5	Tokai	Tokai a 3	30	1	1	18.2	0
2011_6	Tokai	Tokai a 3	30	1	1	22.2	0
2011_7	Tokai	Tokai a 3	30	1	1	26.8	3
2011_8	Tokai	Tokai a 3	30	1	1	27.3	0
2011_9	Tokai	Tokai a 3	30	1	1	25	0
2011_10	Tokai	Tokai a 3	30	1	1	19.3	0
2011_11	Tokai	Tokai a 3	30	1	1	15	0
2011_12	Tokai	Tokai a 3	30	1	1	7.8	0
2012_1	Tokai	Tokai a 3	30	1	1	5	0
2012_2	Tokai	Tokai a 3	30	0	1	5.4	0
2012_3	Tokai	Tokai a 3	30	0	1	8.6	0
2012_4	Tokai	Tokai a 3	30	1	1	13.8	0
2012_5	Tokai	Tokai a 3	30	0	1	18.9	0
2012_6	Tokai	Tokai a 3	30	0	1	20.7	0
2012_7	Tokai	Tokai a 3	30	0	1	25.4	0
2012_8	Tokai	Tokai a 3	30	0	1	28.5	0
2012_9	Tokai	Tokai a 3	30	0	1	25.8	0
2012_10	Tokai	Tokai a 3	30	0	1	19.1	0
2012_11	Tokai	Tokai a 3	30	0	1	12.8	0
2012_12	Tokai	Tokai a 3	30	0	1	7.5	0
2013_1	Tokai	Tokai a 3	30	0	1	5.6	0
2013_2	Tokai	Tokai a 3	30	0	1	5.9	0
2013_3	Tokai	Tokai a 3	30	0	1	11.6	0
2013_4	Tokai	Tokai a 3	30	0	1	14.7	0
2013_5	Tokai	Tokai a 3	30	0	1	19	0
2013_6	Tokai	Tokai a 3	30	0	1	22.1	0
2013_7	Tokai	Tokai a 3	30	0	1	26.3	0
2013_8	Tokai	Tokai a 3	30	0	1	28.6	0
2013_9	Tokai	Tokai a 3	30	0	1	24.6	0
2013_10	Tokai	Tokai a 3	30	0	1	19.6	0
2013_11	Tokai	Tokai a 3	30	0	1	13.6	0
2013_12	Tokai	Tokai a 3	30	0	1	8.4	0
2014_1	Tokai	Tokai a 3	30	0	1	6.5	0
2014_2	Tokai	Tokai a 3	30	0	1	5.9	0
2014_3	Tokai	Tokai a 3	30	0	1	10	0
2014_4	Tokai	Tokai a 3	30	0	1	14.3	0
2014_5	Tokai	Tokai a 3	30	0	1	19.6	0
2014_6	Tokai	Tokai a 3	30	0	1	22.6	0
2014_7	Tokai	Tokai a 3	30	0	1	25.9	0
2014_8	Tokai	Tokai a 3	30	0	1	27.1	0
2014_9	Tokai	Tokai a 3	30	0	1	22.7	0
2014_10	Tokai	Tokai a 3	30	0	1	18.8	0
2014_11	Tokai	Tokai a 3	30	0	1	14.4	0
2014_12	Tokai	Tokai a 3	30	0	1	7.8	0
2015_1	Tokai	Tokai a 3	30	0	1	6.6	0
2015_2	Tokai	Tokai a 3	30	0	1	6.4	0
2015_3	Tokai	Tokai a 3	30	0	1	10.4	0
2015_4	Tokai	Tokai a 3	30	0	1	14.5	0
2015_5	Tokai	Tokai a 3	30	0	1	20.8	0
2015_6	Tokai	Tokai a 3	30	0	1	22.1	0
2015_7	Tokai	Tokai a 3	30	0	1	26.1	0
2015_8	Tokai	Tokai a 3	30	0	1	26.8	0
2015_9	Tokai	Tokai a 3	30	0	1	23	0
2015_10	Tokai	Tokai a 3	30	0	1	19	0
2015_11	Tokai	Tokai a 3	30	0	1	15	0
2015_12	Tokai	Tokai a 3	30	0	1	10.5	0
2016_1	Tokai	Tokai a 3	30	0	1	7	0
2016_2	Tokai	Tokai a 3	30	0	1	7.8	0
2016_3	Tokai	Tokai a 3	30	0	1	10.4	0
2011_5	Tokai	Tokai a 4	31	1	1	18.2	1
2011_6	Tokai	Tokai a 4	31	1	1	22.2	20
2011_7	Tokai	Tokai a 4	31	1	1	26.8	3
2011_8	Tokai	Tokai a 4	31	1	1	27.3	0
2011_9	Tokai	Tokai a 4	31	1	1	25	0
2011_10	Tokai	Tokai a 4	31	1	1	19.3	0
2011_11	Tokai	Tokai a 4	31	1	1	15	0
2011_12	Tokai	Tokai a 4	31	1	1	7.8	0
2012_1	Tokai	Tokai a 4	31	1	1	5	0
2012_2	Tokai	Tokai a 4	31	0	1	5.4	0
2012_3	Tokai	Tokai a 4	31	0	1	8.6	0
2012_4	Tokai	Tokai a 4	31	1	1	13.8	0
2012_5	Tokai	Tokai a 4	31	0	1	18.9	0
2012_6	Tokai	Tokai a 4	31	0	1	20.7	0
2012_7	Tokai	Tokai a 4	31	0	1	25.4	0
2012_8	Tokai	Tokai a 4	31	0	1	28.5	0
2012_9	Tokai	Tokai a 4	31	0	1	25.8	0
2012_10	Tokai	Tokai a 4	31	0	1	19.1	0
2012_11	Tokai	Tokai a 4	31	0	1	12.8	0
2012_12	Tokai	Tokai a 4	31	0	1	7.5	0
2013_1	Tokai	Tokai a 4	31	0	1	5.6	0
2013_2	Tokai	Tokai a 4	31	0	1	5.9	0
2013_3	Tokai	Tokai a 4	31	0	1	11.6	0
2013_4	Tokai	Tokai a 4	31	0	1	14.7	0
2013_5	Tokai	Tokai a 4	31	0	1	19	0
2013_6	Tokai	Tokai a 4	31	0	1	22.1	0
2013_7	Tokai	Tokai a 4	31	0	1	26.3	0
2013_8	Tokai	Tokai a 4	31	0	1	28.6	0
2013_9	Tokai	Tokai a 4	31	0	1	24.6	0
2013_10	Tokai	Tokai a 4	31	0	1	19.6	0
2013_11	Tokai	Tokai a 4	31	0	1	13.6	0
2013_12	Tokai	Tokai a 4	31	0	1	8.4	0
2014_1	Tokai	Tokai a 4	31	0	1	6.5	0
2014_2	Tokai	Tokai a 4	31	0	1	5.9	0
2014_3	Tokai	Tokai a 4	31	0	1	10	0
2014_4	Tokai	Tokai a 4	31	0	1	14.3	0
2014_5	Tokai	Tokai a 4	31	0	1	19.6	0
2014_6	Tokai	Tokai a 4	31	0	1	22.6	0
2014_7	Tokai	Tokai a 4	31	0	1	25.9	0
2014_8	Tokai	Tokai a 4	31	0	1	27.1	0
2014_9	Tokai	Tokai a 4	31	0	1	22.7	0
2014_10	Tokai	Tokai a 4	31	0	1	18.8	0
2014_11	Tokai	Tokai a 4	31	0	1	14.4	0
2014_12	Tokai	Tokai a 4	31	0	1	7.8	0
2015_1	Tokai	Tokai a 4	31	0	1	6.6	0
2015_2	Tokai	Tokai a 4	31	0	1	6.4	0
2015_3	Tokai	Tokai a 4	31	0	1	10.4	0
2015_4	Tokai	Tokai a 4	31	0	1	14.5	0
2015_5	Tokai	Tokai a 4	31	0	1	20.8	0
2015_6	Tokai	Tokai a 4	31	0	1	22.1	0
2015_7	Tokai	Tokai a 4	31	0	1	26.1	0
2015_8	Tokai	Tokai a 4	31	0	1	26.8	0
2015_9	Tokai	Tokai a 4	31	0	1	23	0
2015_10	Tokai	Tokai a 4	31	0	1	19	0
2015_11	Tokai	Tokai a 4	31	0	1	15	0
2015_12	Tokai	Tokai a 4	31	0	1	10.5	0
2016_1	Tokai	Tokai a 4	31	0	1	7	0
2016_2	Tokai	Tokai a 4	31	0	1	7.8	0
2016_3	Tokai	Tokai a 4	31	0	1	10.4	0
2011_5	Tokai	Tokai a 5	32	1	1	18.2	7
2011_6	Tokai	Tokai a 5	32	1	1	22.2	13
2011_7	Tokai	Tokai a 5	32	1	1	26.8	0
2011_8	Tokai	Tokai a 5	32	1	1	27.3	0
2011_9	Tokai	Tokai a 5	32	1	1	25	0
2011_10	Tokai	Tokai a 5	32	1	1	19.3	1
2011_11	Tokai	Tokai a 5	32	1	1	15	0
2011_12	Tokai	Tokai a 5	32	1	1	7.8	0
2012_1	Tokai	Tokai a 5	32	1	1	5	0
2012_2	Tokai	Tokai a 5	32	0	1	5.4	0
2012_3	Tokai	Tokai a 5	32	0	1	8.6	0
2012_4	Tokai	Tokai a 5	32	1	1	13.8	0
2012_5	Tokai	Tokai a 5	32	0	1	18.9	0
2012_6	Tokai	Tokai a 5	32	0	1	20.7	0
2012_7	Tokai	Tokai a 5	32	0	1	25.4	0
2012_8	Tokai	Tokai a 5	32	0	1	28.5	0
2012_9	Tokai	Tokai a 5	32	0	1	25.8	0
2012_10	Tokai	Tokai a 5	32	0	1	19.1	0
2012_11	Tokai	Tokai a 5	32	0	1	12.8	0
2012_12	Tokai	Tokai a 5	32	0	1	7.5	0
2013_1	Tokai	Tokai a 5	32	0	1	5.6	0
2013_2	Tokai	Tokai a 5	32	0	1	5.9	0
2013_3	Tokai	Tokai a 5	32	0	1	11.6	0
2013_4	Tokai	Tokai a 5	32	0	1	14.7	0
2013_5	Tokai	Tokai a 5	32	0	1	19	0
2013_6	Tokai	Tokai a 5	32	0	1	22.1	0
2013_7	Tokai	Tokai a 5	32	0	1	26.3	0
2013_8	Tokai	Tokai a 5	32	0	1	28.6	0
2013_9	Tokai	Tokai a 5	32	0	1	24.6	0
2013_10	Tokai	Tokai a 5	32	0	1	19.6	0
2013_11	Tokai	Tokai a 5	32	0	1	13.6	0
2013_12	Tokai	Tokai a 5	32	0	1	8.4	0
2014_1	Tokai	Tokai a 5	32	0	1	6.5	0
2014_2	Tokai	Tokai a 5	32	0	1	5.9	0
2014_3	Tokai	Tokai a 5	32	0	1	10	0
2014_4	Tokai	Tokai a 5	32	0	1	14.3	0
2014_5	Tokai	Tokai a 5	32	0	1	19.6	0
2014_6	Tokai	Tokai a 5	32	0	1	22.6	0
2014_7	Tokai	Tokai a 5	32	0	1	25.9	0
2014_8	Tokai	Tokai a 5	32	0	1	27.1	0
2014_9	Tokai	Tokai a 5	32	0	1	22.7	0
2014_10	Tokai	Tokai a 5	32	0	1	18.8	0
2014_11	Tokai	Tokai a 5	32	0	1	14.4	0
2014_12	Tokai	Tokai a 5	32	0	1	7.8	0
2015_1	Tokai	Tokai a 5	32	0	1	6.6	0
2015_2	Tokai	Tokai a 5	32	0	1	6.4	0
2015_3	Tokai	Tokai a 5	32	0	1	10.4	0
2015_4	Tokai	Tokai a 5	32	0	1	14.5	0
2015_5	Tokai	Tokai a 5	32	0	1	20.8	0
2015_6	Tokai	Tokai a 5	32	0	1	22.1	0
2015_7	Tokai	Tokai a 5	32	0	1	26.1	0
2015_8	Tokai	Tokai a 5	32	0	1	26.8	0
2015_9	Tokai	Tokai a 5	32	0	1	23	0
2015_10	Tokai	Tokai a 5	32	0	1	19	0
2015_11	Tokai	Tokai a 5	32	0	1	15	0
2015_12	Tokai	Tokai a 5	32	0	1	10.5	0
2016_1	Tokai	Tokai a 5	32	0	1	7	0
2016_2	Tokai	Tokai a 5	32	0	1	7.8	0
2016_3	Tokai	Tokai a 5	32	0	1	10.4	0
2011_5	Tokai	Tokai a 6	33	1	1	18.2	1
2011_6	Tokai	Tokai a 6	33	1	1	22.2	3
2011_7	Tokai	Tokai a 6	33	1	1	26.8	2
2011_8	Tokai	Tokai a 6	33	1	1	27.3	0
2011_9	Tokai	Tokai a 6	33	1	1	25	0
2011_10	Tokai	Tokai a 6	33	1	1	19.3	0
2011_11	Tokai	Tokai a 6	33	1	1	15	0
2011_12	Tokai	Tokai a 6	33	1	1	7.8	0
2012_1	Tokai	Tokai a 6	33	1	1	5	0
2012_2	Tokai	Tokai a 6	33	0	1	5.4	0
2012_3	Tokai	Tokai a 6	33	0	1	8.6	0
2012_4	Tokai	Tokai a 6	33	1	1	13.8	0
2012_5	Tokai	Tokai a 6	33	0	1	18.9	0
2012_6	Tokai	Tokai a 6	33	0	1	20.7	0
2012_7	Tokai	Tokai a 6	33	0	1	25.4	0
2012_8	Tokai	Tokai a 6	33	0	1	28.5	0
2012_9	Tokai	Tokai a 6	33	0	1	25.8	0
2012_10	Tokai	Tokai a 6	33	0	1	19.1	0
2012_11	Tokai	Tokai a 6	33	0	1	12.8	0
2012_12	Tokai	Tokai a 6	33	0	1	7.5	0
2013_1	Tokai	Tokai a 6	33	0	1	5.6	0
2013_2	Tokai	Tokai a 6	33	0	1	5.9	0
2013_3	Tokai	Tokai a 6	33	0	1	11.6	0
2013_4	Tokai	Tokai a 6	33	0	1	14.7	0
2013_5	Tokai	Tokai a 6	33	0	1	19	0
2013_6	Tokai	Tokai a 6	33	0	1	22.1	0
2013_7	Tokai	Tokai a 6	33	0	1	26.3	0
2013_8	Tokai	Tokai a 6	33	0	1	28.6	0
2013_9	Tokai	Tokai a 6	33	0	1	24.6	0
2013_10	Tokai	Tokai a 6	33	0	1	19.6	0
2013_11	Tokai	Tokai a 6	33	0	1	13.6	0
2013_12	Tokai	Tokai a 6	33	0	1	8.4	0
2014_1	Tokai	Tokai a 6	33	0	1	6.5	0
2014_2	Tokai	Tokai a 6	33	0	1	5.9	0
2014_3	Tokai	Tokai a 6	33	0	1	10	0
2014_4	Tokai	Tokai a 6	33	0	1	14.3	0
2014_5	Tokai	Tokai a 6	33	0	1	19.6	0
2014_6	Tokai	Tokai a 6	33	0	1	22.6	0
2014_7	Tokai	Tokai a 6	33	0	1	25.9	0
2014_8	Tokai	Tokai a 6	33	0	1	27.1	0
2014_9	Tokai	Tokai a 6	33	0	1	22.7	0
2014_10	Tokai	Tokai a 6	33	0	1	18.8	0
2014_11	Tokai	Tokai a 6	33	0	1	14.4	0
2014_12	Tokai	Tokai a 6	33	0	1	7.8	0
2015_1	Tokai	Tokai a 6	33	0	1	6.6	0
2015_2	Tokai	Tokai a 6	33	0	1	6.4	0
2015_3	Tokai	Tokai a 6	33	0	1	10.4	0
2015_4	Tokai	Tokai a 6	33	0	1	14.5	0
2015_5	Tokai	Tokai a 6	33	0	1	20.8	0
2015_6	Tokai	Tokai a 6	33	0	1	22.1	0
2015_7	Tokai	Tokai a 6	33	0	1	26.1	0
2015_8	Tokai	Tokai a 6	33	0	1	26.8	0
2015_9	Tokai	Tokai a 6	33	0	1	23	0
2015_10	Tokai	Tokai a 6	33	0	1	19	0
2015_11	Tokai	Tokai a 6	33	0	1	15	0
2015_12	Tokai	Tokai a 6	33	0	1	10.5	0
2016_1	Tokai	Tokai a 6	33	0	1	7	0
2016_2	Tokai	Tokai a 6	33	0	1	7.8	0
2016_3	Tokai	Tokai a 6	33	0	1	10.4	0
2011_5	Tokai	Tokai a 7	34	1	1	18.2	1
2011_6	Tokai	Tokai a 7	34	1	1	22.2	3
2011_7	Tokai	Tokai a 7	34	1	1	26.8	1
2011_8	Tokai	Tokai a 7	34	1	1	27.3	0
2011_9	Tokai	Tokai a 7	34	1	1	25	0
2011_10	Tokai	Tokai a 7	34	1	1	19.3	0
2011_11	Tokai	Tokai a 7	34	1	1	15	0
2011_12	Tokai	Tokai a 7	34	1	1	7.8	0
2012_1	Tokai	Tokai a 7	34	1	1	5	0
2012_2	Tokai	Tokai a 7	34	0	1	5.4	0
2012_3	Tokai	Tokai a 7	34	0	1	8.6	0
2012_4	Tokai	Tokai a 7	34	1	1	13.8	0
2012_5	Tokai	Tokai a 7	34	0	1	18.9	0
2012_6	Tokai	Tokai a 7	34	0	1	20.7	0
2012_7	Tokai	Tokai a 7	34	0	1	25.4	0
2012_8	Tokai	Tokai a 7	34	0	1	28.5	0
2012_9	Tokai	Tokai a 7	34	0	1	25.8	0
2012_10	Tokai	Tokai a 7	34	0	1	19.1	0
2012_11	Tokai	Tokai a 7	34	0	1	12.8	0
2012_12	Tokai	Tokai a 7	34	0	1	7.5	0
2013_1	Tokai	Tokai a 7	34	0	1	5.6	0
2013_2	Tokai	Tokai a 7	34	0	1	5.9	0
2013_3	Tokai	Tokai a 7	34	0	1	11.6	0
2013_4	Tokai	Tokai a 7	34	0	1	14.7	0
2013_5	Tokai	Tokai a 7	34	0	1	19	0
2013_6	Tokai	Tokai a 7	34	0	1	22.1	0
2013_7	Tokai	Tokai a 7	34	0	1	26.3	0
2013_8	Tokai	Tokai a 7	34	0	1	28.6	0
2013_9	Tokai	Tokai a 7	34	0	1	24.6	0
2013_10	Tokai	Tokai a 7	34	0	1	19.6	0
2013_11	Tokai	Tokai a 7	34	0	1	13.6	0
2013_12	Tokai	Tokai a 7	34	0	1	8.4	0
2014_1	Tokai	Tokai a 7	34	0	1	6.5	0
2014_2	Tokai	Tokai a 7	34	0	1	5.9	0
2014_3	Tokai	Tokai a 7	34	0	1	10	0
2014_4	Tokai	Tokai a 7	34	0	1	14.3	0
2014_5	Tokai	Tokai a 7	34	0	1	19.6	0
2014_6	Tokai	Tokai a 7	34	0	1	22.6	0
2014_7	Tokai	Tokai a 7	34	0	1	25.9	0
2014_8	Tokai	Tokai a 7	34	0	1	27.1	0
2014_9	Tokai	Tokai a 7	34	0	1	22.7	0
2014_10	Tokai	Tokai a 7	34	0	1	18.8	0
2014_11	Tokai	Tokai a 7	34	0	1	14.4	0
2014_12	Tokai	Tokai a 7	34	0	1	7.8	0
2015_1	Tokai	Tokai a 7	34	0	1	6.6	0
2015_2	Tokai	Tokai a 7	34	0	1	6.4	0
2015_3	Tokai	Tokai a 7	34	0	1	10.4	0
2015_4	Tokai	Tokai a 7	34	0	1	14.5	0
2015_5	Tokai	Tokai a 7	34	0	1	20.8	0
2015_6	Tokai	Tokai a 7	34	0	1	22.1	0
2015_7	Tokai	Tokai a 7	34	0	1	26.1	0
2015_8	Tokai	Tokai a 7	34	0	1	26.8	0
[truncated: 1,010 more rows]
